# Supplementary material for: Genetics of Inherited Retinal Diseases in Understudied Ethnic Groups in Italian Hospitals
Source: Front Genet. 2022 Jun 28;13:914345. doi: 10.3389/fgene.2022.914345 (PMC9274138; doi:10.3389/fgene.2022.914345)
Supplement: Supplementary file 1 [file Table1.xlsx]

## Sheet: Table S1 Africa
Patient ID	Country	Sex	Age	Age of onset	SP/FAM	Disease	Result	Methods	Gene	Transcript	Ex/Int	Nucleotidechange	Aminoacidchange	RS	Allele state	Inheritance	REF/NEW	Varsome	CRITERIA
AF-1	Morocco	M	33	8	FAM	ALB	Solved	NGS Panel	GPR143	NM_000273	ex6	c.684dup	p.(Gly229Argfs*36)	NA	HEM	XL	NEW	LP	PVS1	PM2
AF-2	Egypt	M		C	SP	ALB	Solved	NGS Panel	TYR	NM_000372	ex2	c.895C>T	p.(Arg299Cys)	rs61754374	HOM	AR	Liu J et al., 2020	P	PM1	PM5	PM2	PP2	PP3	PP5
AF-3	Egypt	M		C	SP	BBS	Unsolved	NGS Panel	BBS12	NM_152618	ex2	c.1637G>T	p.(Cys546Phe)	NA	HOM	AR	NEW	VUS	PM2	PP3
									BBS9	NM_198428	ex3	c.263C>T	p.(Ser88Leu)	rs749974697	HET		Kousi et al., 2020	P	PM2	PP3
AF-4	Senegal	M	9	C	FAM	LCA	Solved	NGS Panel	RPE65	NM_000329	ex5	c.370C>T	p.(Arg124*)	rs61752877	HET	AR	Morimura et al., 1998	P	PVS1	PP5	PM2
									RPE65	NM_000329	int5	c.496-1G>A		NA	HET		Lopez-Rodriguez et al., 2021	P	PVS1	PM2	PP5
AF-5	Mauritania	M	31	25	FAM	MD	Unsolved	NGS Panel	ABCA4	NM_000350	ex21	c.3167A>T	p.(Asn1056Ile)	NA	HET	AR	NEW	LP	PM1	PM2	PP2	PP3
									ABCA4	NM_000350	ex22	c.3289A>G	p.(Arg1097Gly)	NA	HET		NEW	LP	PM1	PM5	PM2	PP2	PP3
AF-6	Tunisia	M	42	5	SP	RP	Solved	NGS Panel	CNGA1	NM_000087	del_ex4-6			NA	HOM	AR	NEW	P	PVS1	PM2
AF-7	Egypt	M	38	UNK	FAM	RP	Solved	NGS Panel	PDE6B	NM_000283	ex4	c.810C>A	p.(Cys270*)	rs145605739	HOM	AR	Cheng et al., 2016	LP	PVS1	PP5	PM2
AF-8	Morocco	M	59	20	SP	RP	Unsolved	NGS Panel	CRB1	NM_201253	ex6	c.1913C>T	p.(Ser638Leu)	rs267598278	HET	AR	Bouzidi et al., 2021	LP	PM1	PM2	PP2	PP3	PP5
									CRB1	NM_201253	ex8	c.2816_2817delinsAA	p.(Cys939*)	NA	HET		Colombo et al., 2021	p	PVS1	PM2
AF-9	Egypt	M	61	5	SP	RP	Solved	NGS Panel	PDE6A	NM_000440	ex9	c.1203del	p.(Thr402Hisfs*22)	NA	HOM	AR	NEW	LP	PVS1	PM2
AF-10	Morocco	F	43	UNK	FAM	RP	Solved	NGS Panel	NR2E3	NM_014249	ex2	c.166G>A	p.(Gly56Arg)	rs121912631	HET	AD	Audo et al., 2012	P	PP5	PM1	PM2	PS1	PP3
AF-11	Tunisia	M	35	24	FAM	RP	Unsolved	NGS Panel	ABCA4	NM_000350	ex45	c.6148G>C	p.(Val2050Leu)	rs41292677	HET	AR	Allikmets et al., 1997	LP	PM1	PM2	PP3	PP2	PP5
									FSCN2	NM_001077182	ex5	c.1425C>G	p.(Phe475Leu)	NA	HOM		NEW	VUS	PM2	BP4
AF-12	Egypt	M	44	UNK	UNK	RP	Solved	NGS Panel	CNGB1	NM_001297	ex16	c.1256_1260del	p.(Glu419Glyfs*10)	NA	HOM	AR	NEW	LP	PVS1	PM2
AF-13	Tunisia	M	38	4	SP	RP	Solved	NGS Panel	NR2E3	NM_014249	ex6	c.932G>A	p.(Arg311Gln)	rs28937873	HOM	AR	Kanda et al., 2009	P	PP5	PM1	PM2	BP4
AF-14	Tunisia	M	71	57	SP	RP	Unsolved	NGS Panel	PRPH2	NM_000322	ex1	c.476T>G	p.(Leu159Arg)	NA	HET	AD	NEW	VUS	PM2	PM1	PP2	PP3
AF-15	Egypt	M	63	55	SP	RP	Unsolved	NGS Panel	EYS	NM_001142800	ex12	c.1852G>A	p.(Gly618Ser)	rs142450703	HET	AR	Audo et al., 2010	VUS	PM2	PP5	BP4
									EYS	NM_001142800	ex15	c.2309A>C	p.(Gln770Pro)	rs398123574	HET		Ellingford et al., 2016	VUS	PM2	BP4
									EYS	NM_001142800	ex10	c.1561_1563del	p.(521_521delAsn)	rs747069281	HET		NEW	VUS	PM2	PM4	PP5	BP4
AF-16	Cape Verde	F	36	17	FAM	RP	Solved	NGS Panel	CERKL	NM_001030311	ex1	c.235_238+11del		rs746128841	HOM	AR	Tuson et al., 2004	P	PVS1	PM2	PP5
									RPE65	NM_000329	ex11	c.1238G>A	p.(Arg413His)	rs200950327	HET		NEW	VUS	PM2	PP2	PP3
									ABCA4	NM_000350	ex6	c.574G>A	p.(Ala192Thr)	rs61748535	HET		Webster et al.2001	P	PM2	PS3	PP2
									ABCA4	NM_000350	ex27	c.3936G>C	p.(Gln1312His)	rs759373941	HET		NEW	VUS	PM2	PP2	BP4
									RDH12	NM_152443	ex7	c.578G>A	p.(Arg193His)	rs567973980	HET		NEW	VUS	PM2	PP2	BP4
AF-17	Tunisia	F	59	5	FAM	RP	Solved	NGS Panel	CNGB1	NM_001297	ex11	c.827_834del	p.(Ile276Thrfs*4)	NA	HET	AR	Colombo et al., 2021	LP	PVS1	PM2
									CNGB1	NM_001297	ex29	c.2957A>T	p.(Asn986Ile)	rs201162411	HET		Simpson et al., 2011	LP	PP5	PM2	PP3
AF-18	Tunisia	M	21	6	SP	RP	Solved	NGS Panel	MERTK	NM_006343	ex7	c.1048C>T	p.(Gln350*)	NA	HOM	AR	Colombo et al., 2021	LP	PVS1	PM2
AF-19	Egypt	M	43	C	FAM	SLS	Solved	NGS Panel	NPHP4	NM_015102	int17	c.2305-1G>A		rs892300650	HOM	AR	NEW	P	PVS1	PM2
AF-20	Cape Verde	F	25	UNK	FAM	US	Unsolved	NGS Panel	PCDH15	NM_033056	ex5	c.401G>A	p.(Arg134Gln)	rs767966376	HOM	AR	Aller et al., 2010	VUS	PP5	PM2	PM5
									PCDH15	NM_033056	ex26	c.3448A>G	p.(Ile1150Val)	rs1392434535	HOM		NEW	VUS	PM2	BP4
									PCDH15	NM_033056	ex33	c.5287_5292del	p.(Ala1763_Pro1764del)	rs39751746	HOM		Perreault-Micale et al., 2014	VUS	PM2	PM4	PP3
									CDH23	NM_022124	ex21	c.2251G>A	p.(Gly751Arg)	rs41281306	HET		Sloan-Heggen et al., 2015	VUS	PM2	PP3
AF-21	Nigeria	M		C	SP	XLR	Solved	NGS Panel	RS1	NM_000330	ex6	c.608C>T	p.(Pro203Leu)	rs104894930	HEM	XL	The Retinoschisis Consortium, 1998	P	PP5	PM1	PM2	PP2	PP3
Table S1. Demographic and genetic characteristics of African probands. The table shows all probands carrying potentially disease-causing genetic variants (both solved and unsolved cases). All variants were classified for pathogenicity according to American College of Medical Genetics and Genomics guidelines with the help of VarSome. Legend: M, male; F, female; AD, autosomal dominant; AR, autosoma…

## Sheet: Table S2 Asia
Patient ID	Country	Sex	Age	Age of onset	SP/FAM	Disease	Result	Methods	Gene	Transcript	Ex/Int	Nucleotide change	Aminoacid change	RS	Allele state	Inheritance	REF/NEW	Varsome	CRITERIA
AS-1	Pakistan	M		C	SP	BBS	Solved	NGS Panel	BBS12	NM_152618	ex2	c.28_32del	p.(Arg11Thrfs*30)	NA	HOM	AR	NEW	LP	PVS1	PM2
AS-2	Iran	M	62	53	SP	CD	Unsolved	NGS Panel	ABCA4	NM_000350	ex12	c.1757A>G	p.(Asp586Gly)	rs1553192682	HET	AR	Fujinami et al., 2015	LP	PM2	PM5	PP2	PP3	PP5
									ABCA4	NM_000350	ex42	c.5882G>A	p.(Gly1961Glu)	rs1800553	HET		Allikmets et al., 1997	P	PP5	PM1	PS3	PM5	PP2	PP3
AS-3	India	M	39	6	SP	MD	Solved	NGS Panel	ABCA4	NM_000350	ex21	c.3064G>A	p.(Glu1022Lys)	rs61749459	HET	AR	Fumagalli et al., 2001	P	PM1	PM2	PP5	PP2	PP3
									ABCA4	NM_000350	ex42	c.5882G>A	p.(Gly1961Glu)	rs1800553	HET		Allikmets et al., 1997	P	PP5	PM1	PS3	PM5	PP2	PP3
AS-4	Vietnam	M	20	13	UNK	RP	Unsolved	NGS Panel	RPGR	NM_001034853	ex2	c.134A>T	p.(Glu45Val)	NA	HEM	XL	NEW	VUS	PM2	PP2	PP3
AS-5	Iran	M	43	C	SP	RP	Solved	NGS Panel	CRB1	NM_201253	ex5	c.1155T>G	p.(Cys385Trp)	NA	HOM	AR	Colombo et al., 2021	VUS	PM1	PM2	PP2	PP3
AS-6	Bangladesh	M	56	16	FAM	RP	Unsolved	NGS Panel	USH2A	NM_206933	ex37	c.7068T>G	p.(Asn2356Lys)	rs200038092	HET	AR	Miyagawa et al., 2013	VUS	PM2	PM5	PM3
									USH2A	NM_206933	ex64	c.14091del	p.(Phe4697Leufs*2)	NA	HET		Bonnet et al., 2016	P	PVS1	PM2	PP5
									USH2A	NM_206933	ex63	c.13567G>T	p.(Val4523Phe)	rs746442849	HET		NEW	VUS	PM1	PM2	BP4
AS-7	India	F	12	10	SP	RP	Unsolved	NGS Panel	EYS	NM_001142800	ex19	c.2975G>T	p.(Cys992Phe)	rs566917467	HET	AR	Wang et al., 2017	VUS	PM2
									EYS	NM_001142800	ex4	c.400C>T	p.(His134Tyr)	rs765304266	HET		NEW	VUS	PM2	BP4
									EYS	NM_001142800	int12	c.2023+6_2023+7insG		rs397797960	HET		NEW	LP	PM4	PM2	PP3	BP6
AS-8	Lebanon	M	42	UNK	UNK	RP	Solved	NGS Panel	RPGR	NM_000328	ex3	c.168_169del	p.(Tyr57Hisfs*5)	NA	HEM	XL	NEW	P	PVS1	PM2	PP5
AS-9	Bangladesh	M	36	23	SP	SD	Unsolved	NGS Panel	ABCA4	NM_000350	ex42	c.5882G>A	p.(Gly1961Glu)	rs1800553	HET	AR	Allikmets et al., 1997	P	PP5	PM1	PS3	PM5	PP2	PP3
									ABCA4	NM_000350	ex43	c.5917del	p.(Val1973*)	rs61751389	HET		Rivera et al., 2000	P	PVS1	PP5	PM2
AS-10	Iran	M	64	20	FAM	SD	Unsolved	NGS Panel	ABCA4	NM_000350	ex19	c.2780C>T	p.(Phe927Leu)	NA	HET	AR	Falsini et al., 2022	VUS	PM2	PP2	BP4
									ABCA4	NM_000350	ex42	c.5882G>A	p.(Gly1961Glu)	rs1800553	HET		Allikmets et al., 1997	P	PP5	PM1	PS3	PM5	PP2	PP3
AS-11	Yemen	M	49	16	SP	SD	Unsolved	NGS Panel	ABCA4	NM_000350	ex42	c.5882G>A	p.(Gly1961Glu)	rs1800553	HET	AR	Allikmets et al., 1997	P	PP5	PM1	PS3	PM5	PP2	PP3
									ABCA4	NM_000350	ex45	c.6220G>A	p.(Gly2074Ser)	NA	HET		Abed et al., 2018	P	PM1	PM2	PM5	PP2	PP3
AS-12	Syria	F		C	SP	CD	Solved	NGS Panel	PAX6	NM_001258462	ex5	c.128C>T	p.(Ser43Phe)	rs1592562836	HET	AD	Chauhan et al., 2018	LP	PM1	PM5	PM2	PP2	PP3
Table S2. Demographic and genetic characteristics of Asian probands. The table shows all probands carrying potentially disease-causing genetic variants (both solved and unsolved cases). All variants were classified for pathogenicity according to American College of Medical Genetics and Genomics guidelines with the help of VarSome. Legend: M, male; F, female; AD, autosomal dominant; AR, autosomal …

## Sheet: Table S3 America
Patient ID	Country	Sex	Age	Age of onset	SP/FAM	Disease	Result	Methods	Gene	Transcript	Ex/Int	Nucleotide change	Aminoaci dchange	RS	Allele state	Inheritance	REF/NEW	Varsome	CRITERIA
AM-1	Peru	M	20	UNK	FAM	CD	Solved	NGS Panel	RAB28	NM_004249	int1	c.76-9A>G		rs372774679	HOM	AR	Iarossi et al., 2020	LP	PM2	PP3
AM-2	Peru	F	30	C	SP	LCA	Solved	NGS Panel	AIPL1	NM_014336	ex2	c.248_253dup	p.(Glu83_Val84dup)	NA	HOM	AR	NEW	LP	PM1	PM2	PM4	PP3
AM-3	Ecuador	F	20	UNK	SP	LCA	Solved	NGS Panel	RPE65	NM_000329	int2	c.95-2A>T		rs61751279	HOM	AR	Simonelli et al., 2007	P	PVS1	PM2	PP5
AM-4	Dominican Republic	F	34	5	FAM	RP	Unsolved	NGS Panel	PDE6A	NM_000440	ex13	c.1724T>C	p.(Leu575Pro)	rs759537984	HET	AR	Khateb et al., 2019	LP	PM2	PP3	PP5
									PDE6A	NM_000440	ex12	c.1546C>G	p.(Leu516Val)	rs61733362	HET		Song et al., 2011	VUS	PM2	BP4
AM-5	Ecuador	F	52	35	SP	RP	Unsolved	NGS Panel	USH2A	NM_206933	ex13	c.2276G>T	p.(Cys759Phe)	rs80338902	HET	AR	Rivolta et al., 2000	P	PM1	PM2	PP3	PP5
									USH2A	NM_206933	ex48	c.9433_9437delinsAGGAG	p.(Leu3145Argfs*22)	NA	HET		Colombo et al., 2021	LP	PVS1	PM2
												ATCATATCCATTCCATAGGA
AM-6	Peru	M	61	39	SP	RP	Solved	NGS Panel	RP1	NM_006269	ex4	c.2695A>T	p.(Lys899*)	NA	HET	AD	NEW	LP	PVS1	PM2
AM-7	Peru	F	32	A	SP	RP	Solved	NGS Panel	KLHL7	NM_001031710	ex1	c.118C>T	p.(Gln40*)	NA	HET	AD	NEW	LP	PVS1	PM2
AM-8	Peru	M	47	26	FAM	RP	Solved	NGS Panel	EYS	NM_001142800	ex30	c.6152del	p.(Pro2051Hisfs*5)	NA	HET	AR	Colombo et al., 2021	LP	PVS1	PM2
									EYS	NM_001142800	ex42	c.8159T>C	p.(Ile2720Thr)	rs756985941	HET		Colombo et al., 2021	VUS	PM2	PP3
AM-9	Peru	F		5	SP	RP	Solved	NGS Panel	CRX	NM_000554	ex3	c.118C>T	p.(Arg40Trp)	rs749738655	HET	AD	Arai et al., 2015	LP	PM1	PM5	PM2	PP3
AM-10	Argentina	M	62	10	SP	US	Unsolved	NGS Panel	USH2A	NM_206933	ex13	c.2299del	p.(Glu767Serfs*21)	rs80338903	HET	AR	Aller et al., 2010	P	PP5	PVS1	PS3	PM2
									USH2A	NM_206933	ex19	c.4134_4135insTC	p.(Asn1379Serfs*54)	rs397518015	HET		Wafa et al., 2021	P	PVS1	PM2	PP5
AM-11	Venezuela	F	58	15	FAM	US	Solved	NGS Panel	MYO7A	NM_000260	ex25	c.3134T>C	p.(Ile1045Thr)	rs377326213	HOM	AR	Jaijo et al., 2007	LP	PM2	PM1	PP3
									MYO7A	NM_000260	ex40	c.5507T>C	p.(Leu1836Pro)	rs1164918878	HOM		Jaijo et al., 2007	LP	PM2	PM1	PP3
AM-12	Peru	M	46	UNK	SP	US	Solved	NGS Panel	CDH23	NM_022124	ex26	c.3016G>A	p.(Glu1006Lys)	rs745571683	HET	AR	Schultz et al., 2011	P	PM2	PP5	PP3
									CDH23	NM_022124	ex46	c.6049G>A	p.(Gly2017Ser)	rs183431253	HET		Aparisi et al., 2013	P	PM2	PP3	PM1	PP5
AM-13	Peru	M		C	SP	XLR	Unsolved	NGS Panel	RS1	NM_000330	ex5	c.462G>C	p.(Gln154His)	NA	HEM	XL	NEW	VUS	PM1	PM2	PP2	PP3
Table S3. Demographic and genetic characteristics of American probands. The table shows all probands carrying potentially disease-causing genetic variants (both solved and unsolved cases). All variants were classified for pathogenicity according to American College of Medical Genetics and Genomics guidelines with the help of VarSome. Legend: M, male; F, female; AD, autosomal dominant; AR, autosom…

## Sheet: Table S4 Europe
Patient ID	Country	Sex	Age	Age of onset	SP/FAM	Disease	Result	Methods	Gene	Transcript	Ex/Int	Nucleotide change	Aminoacid change	RS	Allele state	Inheritance	REF/NEW	Varsome	CRITERIA
EU-1	Romania	M	13	C	FAM	BDS	Solved	NGS Panel	BBS10	NM_024685	ex2	c.271_272insT	p.(Cys91Leufs3*)	rs549625604	HOM	AR	Putoux et al., 2010	P	PVS1	PM2	PP5
EU-2	Moldova	M		5	FAM	BD	Solved	NGS Panel	BEST1	NM_004183	ex4	c.297C>A	p.(Asn99Lys)	rs281865227	HET	AD	Kramer et al., 2000	P	PP5	PM1	PS1	PM5	PM2	PP2	PP3
EU-3	Romania	M	54	28	SP	CD	Unsolved	NGS Panel	CDHR1	NM_033100	ex8	c.783G>A	p.(Pro261=)	rs147346345	HET	AR	Ba-Abbad et al., 2021	VUS	PP3	BS2
									CDHR1	NM_033100	ex17	c.2522_2528del	p.(Ile841Serfs*119)	rs794727197	HET		Stingl et al., 2017	P	PVS1	PM2
EU-4	Romania	M	49	34	SP	CD	Unsolved	NGS Panel	ABCA4	NM_000350	ex33	c.4771G>A	p.(Gly1591Arg)	rs113106943	HET	AR	Schulz et al. 2017	VUS	PM2	PP2	BP4
									ABCA4	NM_000350	ex6	c.694C>T	p.(Leu232Phe)	rs757844726	HET		Gerth-Kahlert et al., 2019	VUS	PM2	PP2	PP3
EU-5	Romania	M	18	5	SP	CD	Solved	NGS Panel	ABCA4	NM_000350	ex21	c.3113C>T	p.(Ala1038Val)	rs61751374	HET	AR	Sheremet et al., 2019	P	PP5	PM1	PS3	PM2	PP2	BP4
									ABCA4	NM_000350	ex12	c.1622T>C	p.(Leu541Pro)	rs61751392	HET		Sheremet et al., 2019	P	PP5	PM2	PP2	PP3
									ABCA4	NM_000350	int9	c.1239+1G>C		rs765707028	HET		Passerini et al., 2010	P	PVS1	PM2	PP5
EU-6	Romania	F	75	64	FAM	CD	Solved	NGS Panel	ABCA4	NM_000350	ex28	c.4234C>T	p.(Gln1412*)	rs61750137	HET	AR	Kousal et al., 2014	P	PVS1	PM2	PP5
									ABCA4	NM_000350	ex40	c.5603A>T	p.(Asn1868Ile)	rs1801466	HET		Midgley et al., 2020	VUS	PP5	PS3	PP2	BA1
EU-7	Romania	M		5	SP	CD	Solved	NGS Panel	CACNA1F	NM_005183	ex14	c.1873C>T	p.(Arg625*)	rs886039559	HEM	XL	Boycott et al., 2001	P	PVS1	PM2	PP5
EU-8	Romania	F	13	2	SP	LCA	Unsolved	NGS Panel	GUCY2D	NM_000180	ex14	c.2620G>A	p.(Glu874Lys)	rs1001538483	HET	AR	Liu X et al., 2020	VUS	PM2	PP3
									GUCY2D	NM_000180	int18	c.3224+1G>C		rs757823463	HET		Jacobson et al., 2013	P	PVS1	PM2	PP5
EU-9	Romania	F	12	C	SP	LCA	Solved	NGS Panel	AIPL1	NM_014336	ex6	c.834G>A	p.(Trp278*)	rs62637014	HOM	AR	Hidalgo-de-Quintana et al., 2015	P	PVS1	PM2	PP5
EU-10	Albania	M		C	SP	LCA	Solved	NGS Panel	GUCY2D	NM_000180	ex12	c.2302C>T	p.(Arg768Trp)	rs61750168	HET	AR	Yzer et al., 2006	P	PM1	PP5	PS3	PM5	PM2	PP3
									GUCY2D	NM_000180	int16	c.3043+1G>A		rs1254515881	HET		NEW	P	PVS1	PM2
EU-11	Romania	F		C	SP	LCA	Solved	NGS Panel	GUCY2D	NM_000180	ex4	c.1319dup	p.(Ser441Ilefs*6)	NA	HOM	AR	NEW	LP	PVS1	PM2
EU-12	Montenegro	F	42	UNK	SP	RP	Solved	NGS Panel	ABCA4	NM_000350	ex9	c.1140T>A	p.(Asn380Lys)	rs61748549	HOM	AR	Riveiro-Alvarez et al., 2013	LP	PP5	PM2	PP2
EU-13	Romania	M	43	26	FAM	RP	Unsolved	NGS Panel	USH2A	NM_206933	ex63	c.13335_13347delinsCTTG	p.(Glu4445_Ser4449delinsAspLeu)	rs1553252388	HET	AR	Jespersgaard et al., 2019	P	PM1	PP5	PM2	PM4	PP3
									USH2A	NM_206933	int43	c.8682-9A>G		rs372347027	HET		Glöckle et al., 2014	P	PP5	PP3	PM2
EU-14	Romania	F	41	8	SP	RP	Unsolved	SANGER	RPGR	NM_001034853	ex15	c.2203_2226del	p.(His735_Glu742del)	rs768423834	HEM	XL	Cabral et al., 2020	VUS	PM4	BS2
EU-15	Romania	F	66	24	FAM	RP	Solved	NGS Panel	PRPF31	NM_015629	int10	c.1074-2A>G		rs1314226094	HET	AD	NEW	LP	PVS1	PM2
EU-16	Albania	F	42	40	SP	RP	Solved	NGS Panel	PCARE	NM_001029883	ex1	c.3002G>A	p.(Trp1001*)	rs367658438	HOM	AR	Carss et al., 2017	P	PVS1	PM2	PP5
EU-17	Albania	M	22	3	FAM	RP	Unsolved	NGS Panel	RHO	NM_000539	ex2	c.464T>C	p.(Met155Thr)	rs762290223	HET	AD	NEW	VUS	PM2	PP2
EU-18	Albania	M	31	12	SP	RP	Solved	NGS Panel	MERTK	NM_006343	ex16	c.2163T>A	p.(His721Gln)	rs749472520	HOM	AR	Audo et al., 2018	P	PM1	PM5	PP5	PM2	PP3
EU-19	Albania	M	64	8	FAM	RP	Solved	NGS Panel	RPGR	NM_001034853	ex4	c.299T>C	p.(Leu100Pro)	rs1064797366	HEM	XL	Colombo et al., 2021	P	PM1	PM2	PP5	PP2	PP3
EU-20	Albania	F	37	UNK	FAM	RP	Solved	NGS Panel	SNRNP200	NM_014014	ex11	c.1376A>T	p.(Glu459Val)	NA	HET	AD	Colombo et al., 2021	P	PM2	PP3
EU-21	Albania	M	14	2	SP	RP	Solved	NGS Panel+MLPA	USH2A	NM_206933	ex22	c.4628-?_4987+?del		NA	HOM	AR	Krawitz et al., 2014	P	PVS1	PM2	PP5
EU-22	Albania	M	59	45	FAM	RP	Solved	NGS Panel	RHO	NM_000539	ex1	c.165C>A	p.(Asn55Lys)	NA	HET	AD	Dong et al., 2017	LP	PM1	PM2	PP2	PP3	PP5
EU-23	Albania	M	57	7	FAM	RP	Solved	NGS Panel	PCARE	NM_001029883	ex1	c.3002G>A	p.(Trp1001*)	rs367658438	HOM	AR	Carss et al., 2017	P	PVS1	PM2	PP5
EU-24	Albania	F	37	UNK	SP	RP	Solved	NGS Panel	CDHR1	NM_033100	ex17	c.2522_2528del	p.(Ile841Serfs*119)	rs794727197	HOM	AR	Stingl et al., 2017	P	PVS1	PM2
EU-25	Romania	M	30	8	SP	RP	Unsolved	NGS Panel	PDE6B	NM_000283	ex1	c.385G>A	p.(Glu129Lys)	rs749657417	HET	AR	Jespersgaard et al., 2019	VUS	PM2	PP3
									PDE6B	NM_000283	ex9	c.1214_1221del	p.(Asp406Alafs*3)	NA	HET		NEW	P	PVS1	PM2
									ABCA4	NM_000350	ex46	c.6384C>A	p.(His2128Gln)	NA	HET		NEW	P	PM1	PM2	PM5	PP2	PP3
EU-26	Albania	M	16	7	SP	RP	Solved	NGS Panel	NR2E3	NM_014249	ex7	c.1049A>G	p.(Gln350Arg)	rs756678889	HOM	AR	Pachydaki et al., 2009	P	PM1	PM2	PP3	PP5
EU-27	Romania	F		5	SP	RP	Unsolved	NGS Panel	IFT172	NM_015662	ex25	c.2770T>G	p.(Ser924Ala)	rs142409945	HOM	AR	NEW	VUS	PM2	BP4
EU-28	Romania	F	47	36	FAM	SD	Unsolved	SANGER	ABCA4	NM_000350	ex38	c.5413A>G	p.(Asn1805Asp)	rs61753029	HET	AR	Riveiro-Alvarez et al., 2008	LP	PM2	PP2	PP3	PP5
									ABCA4	NM_000350	int40	c.5714+5G>A		rs61751407	HET		Green et al., 2020	P	PM4	PP3	PP5	PS3	PM2
EU-29	Ukraine	F	36	27	FAM	SD	Unsolved	NGS Panel	ABCA4	NM_000350	int40	c.5714+5G>A		rs61751407	HET	AR	Green et al., 2020	P	PM4	PP3	PP5	PS3	PM2
									ABCA4	NM_000350	ex31	c.4594G>T	p.(Asp1532Tyr)	NA	HET		Fujinami et al., 2013	LP	PM2	PM5	PP2	PP3
EU-30	Albania	M	28	19	FAM	SD	Solved	NGS Panel	PROM1	NM_006017	int10	c.1142-1G>A		rs752619497	HOM	AR	Littink et al., 2010	P	PVS1	PM2	PP5
EU-31	Romania	F		10	SP	SD	Unsolved	NGS Panel	ABCA4	NM_000350	ex26	c.3862+1G>T		NA	HET	AR	NEW	LP	PVS1	PM2
									ABCA4	NM_000350	int40	c.5714+5G>A	p.(Glu1863Leufs*33)	rs61751407	HET		Green et al., 2020	P	PM4	PP3	PP5	PS3	PM2
EU-32	Romania	F	44	C	SP	US	Solved	NGS Panel	USH2A	NM_206933	ex61	c.11864G>A	p.(Trp3955*)	rs111033364	HOM	AR	van Wijk et al., 2004	P	PVS1	PM2	PP5
EU-33	Romania	F	48	11	SP	US	Solved	NGS Panel	USH2A	NM_206933	ex61	c.11864G>A	p.(Trp3955*)	rs111033364	HET	AR	van Wijk et al., 2004	P	PVS1	PM2	PP5
									USH2A	NM_206933	ex63	c.13335_13347delinsCTTG	p.(Glu4445_Ser4449delinsAspLeu)	rs1553252388	HET		Jespersgaard et al., 2019	P	PM1	PP5	PM2	PM4	PP3
Table S4. Demographic and genetic characteristics of European probands. The table shows all probands carrying potentially disease-causing genetic variants (both solved and unsolved cases). All variants were classified for pathogenicity according to American College of Medical Genetics and Genomics guidelines with the help of VarSome. Legend: M, male; F, female; AD, autosomal dominant; AR, autosom…

## Sheet: Table S5 All variants
															gnomAD Exomes																				gnomAD Genomes
															African				East Asian				European (Non-Finnish)				Latino				South Asian				African				East Asian				European (Non-Finnish)				Latino
Gene	Transcript	Ex/Int	Nucleotidechange	Aminoacidchange	RS	REF/NEW	Varsome	CRITERIA							Allele Count	Allele Number	Homozygotes	Allele Frequency	Allele Count	Allele Number	Homozygotes	Allele Frequency	Allele Count	Allele Number	Homozygotes	Allele Frequency	Allele Count	Allele Number	Homozygotes	Allele Frequency	Allele Count	Allele Number	Homozygotes	Allele Frequency	Allele Count	Allele Number	Homozygotes	Allele Frequency	Allele Count	Allele Number	Homozygotes	Allele Frequency	Allele Count	Allele Number	Homozygotes	Allele Frequency	Allele Count	Allele Number	Homozygotes
ABCA4	NM_000350	ex6	c.574G>A	p.(Ala192Thr)	rs61748535	Webster et al.2001	P	PM2	PS3	PP2					91	15790	-	0.00576	1	18136	-	0.0000551	3	110254	-	0.0000272	6	34298	-	0.000175	2	30322	-	0.0000659	206	41436	1	0.00497	-	5182	-	-	5	68032	-	0.0000735	13	15278	-
ABCA4	NM_000350	ex6	c.694C>T	p.(Leu232Phe)	rs757844726	Gerth-Kahlert et al., 2019	VUS	PM2	PP2	PP3					-	16254	-	-	-	18392	-	-	13	113742	-	0.000114	-	34592	-	-	-	30616	-	-	-	41464	-	-	-	5184	-	-	5	68038	-	0.0000735	-	15282	-
ABCA4	NM_000350	ex9	c.1140T>A	p.(Asn380Lys)	rs61748549	Riveiro-Alvarez et al., 2013	LP	PP5	PM2	PP2					6	16256	-	0.000369	-	18392	-	-	102	113664	-	0.000897	17	34592	-	0.000491	1	30616	-	0.0000327	13	41454	-	0.000314	-	5194	-	-	55	68040	-	0.000808	13	15286	-
ABCA4	NM_000350	int9	c.1239+1G>C		rs765707028	Passerini et al., 2010	P	PVS1	PM2	PP5					-	16256	-	-	-	18394	-	-	1	113730	-	0.00000879	-	34592	-	-	-	30616	-	-	1	41442	-	0.0000241	-	5198	-	-	-	68032	-	-	-	15284	-
ABCA4	NM_000350	ex12	c.1622T>C	p.(Leu541Pro)	rs61751392	Sheremet et al., 2019	P	PP5	PM2	PP2	PP3				-	16256	-	-	-	18392	-	-	23	113694	-	0.000202	-	34592	-	-	-	30616	-	-	-	41428	-	-	-	5186	-	-	16	68030	-	0.000235	-	15278	-
ABCA4	NM_000350	ex12	c.1757A>G	p.(Asp586Gly)	rs1553192682	Fujinami et al., 2015	LP	PM2	PM5	PP2	PP3	PP5			NA	NA	NA	NA	NA	NA	NA	NA	NA	NA	NA	NA	NA	NA	NA	NA	NA	NA	NA	NA	NA	NA	NA	NA	NA	NA	NA	NA	NA	NA	NA	NA	NA	NA	NA
ABCA4	NM_000350	ex19	c.2780C>T	p.(Phe927Leu)	NA	Falsini et al., 2022	VUS	PM2	PP2	BP4					NA	NA	NA	NA	NA	NA	NA	NA	NA	NA	NA	NA	NA	NA	NA	NA	NA	NA	NA	NA	NA	NA	NA	NA	NA	NA	NA	NA	NA	NA	NA	NA	NA	NA	NA
ABCA4	NM_000350	ex21	c.3064G>A	p.(Glu1022Lys)	rs61749459	Fumagalli et al., 2001	P	PM1	PM2	PP5	PP2	PP3			-	16254	-	-	-	18394	-	-	1	113586	-	0.0000088	-	34584	-	-	1	30608	-	0.0000327	NA	NA	NA	NA	NA	NA	NA	NA	NA	NA	NA	NA	NA	NA	NA
ABCA4	NM_000350	ex21	c.3113C>T	p.(Ala1038Val)	rs61751374	Sheremet et al., 2019	P	PP5	PM1	PS3	PM2	PP2	BP4		2	16254	-	0.000123	-	18392	-	-	253	113606	1	0.00223	36	34590	1	0.00104	1	30614	-	0.0000327	14	41432	-	0.000338	-	5176	-	-	150	68034	-	0.0022	14	15270	-
ABCA4	NM_000350	ex21	c.3167A>T	p.(Asn1056Ile)	NA	NEW	LP	PM1	PM2	PP2	PP3				NA	NA	NA	NA	NA	NA	NA	NA	NA	NA	NA	NA	NA	NA	NA	NA	NA	NA	NA	NA	1	41436	-	0.0000241	-	5174	-	-	-	68040	-	-	-	15272	-
ABCA4	NM_000350	ex22	c.3289A>G	p.(Arg1097Gly)	NA	NEW	LP	PM1	PM5	PM2	PP2	PP3			NA	NA	NA	NA	NA	NA	NA	NA	NA	NA	NA	NA	NA	NA	NA	NA	NA	NA	NA	NA	NA	NA	NA	NA	NA	NA	NA	NA	NA	NA	NA	NA	NA	NA	NA
ABCA4	NM_000350	ex26	c.3862+1G>T		NA	NEW	LP	PVS1	PM2						NA	NA	NA	NA	NA	NA	NA	NA	NA	NA	NA	NA	NA	NA	NA	NA	NA	NA	NA	NA	-	41416	-	-	-	5180	-	-	-	68036	-	-	-	15276	-
ABCA4	NM_000350	ex27	c.3936G>C	p.(Gln1312His)	rs759373941	NEW	VUS	PM2	PP2	BP4					1	16180	-	0.0000618	-	18370	-	-	-	113404	-	-	-	34584	-	-	-	30610	-	-	3	41436	-	0.0000724	-	5192	-	-	-	68010	-	-	-	15266	-
ABCA4	NM_000350	ex28	c.4234C>T	p.(Gln1412*)	rs61750137	Kousal et al., 2014	P	PVS1	PM2	PP5					-	16248	-	-	-	18390	-	-	1	113694	-	0.00000879	-	34574	-	-	-	30606	-	-	-	41438	-	-	-	5192	-	-	1	68038	-	0.0000147	-	15280	-
ABCA4	NM_000350	ex31	c.4594G>T	p.(Asp1532Tyr)	NA	Fujinami et al., 2013	LP	PM2	PM5	PP2	PP3				NA	NA	NA	NA	NA	NA	NA	NA	NA	NA	NA	NA	NA	NA	NA	NA	NA	NA	NA	NA	NA	NA	NA	NA	NA	NA	NA	NA	NA	NA	NA	NA	NA	NA	NA
ABCA4	NM_000350	ex33	c.4771G>A	p.(Gly1591Arg)	rs113106943	Schulz et al. 2017	VUS	PM2	PP2	BP4					4	16206	-	0.000247	2	18394	-	0.000109	404	113744	-	0.00355	10	34590	-	0.000289	3	30616	-	0.0000979	9	41424	-	0.000217	-	5192	-	-	270	68032	1	0.00397	3	15276	-
ABCA4	NM_000350	ex38	c.5413A>G	p.(Asn1805Asp)	rs61753029	Riveiro-Alvarez et al., 2008	LP	PM2	PP2	PP3	PP5				-	16256	-	-	-	18394	-	-	5	113752	-	0.0000439	2	34592	-	0.0000578	-	30616	-	-	NA	NA	NA	NA	NA	NA	NA	NA	NA	NA	NA	NA	NA	NA	NA
ABCA4	NM_000350	ex40	c.5603A>T	p.(Asn1868Ile)	rs1801466	Midgley et al., 2020	VUS	PP5	PS3	PP2	BA1				161	16256	-	0.0099	-	18394	-	-	7656	113668	280	0.0674	787	34586	9	0.0228	558	30616	9	0.0182	465	41382	4	0.0112	-	5166	-	-	4512	67988	140	0.0664	399	15270	7
ABCA4	NM_000350	int40	c.5714+5G>A	p.(Glu1863Leufs*33)	rs61751407	Green et al., 2020	P	PM4	PP3	PP5	PS3	PM2			1	16250	-	0.0000615	-	18390	-	-	66	113640	-	0.000581	5	34578	-	0.000145	-	30614	-	-	8	41410	-	0.000193	-	5174	-	-	34	68022	-	0.000499	4	15282	-
ABCA4	NM_000350	ex42	c.5882G>A	p.(Gly1961Glu)	rs1800553	Allikmets et al., 1997	P	PP5	PM1	PS3	PM5	PP2	PP3		8	16256	-	0.000492	5	18392	-	0.000272	396	113736	-	0.00348	65	34592	-	0.00188	422	30614	7	0.0138	23	41406	-	0.000555	-	5172	-	-	221	68028	-	0.00325	58	15272	-
ABCA4	NM_000350	ex43	c.5917del	p.(Val1973*)	rs61751389	Rivera et al., 2000	P	PVS1	PP5	PM2					-	16144	-	-	-	18374	-	-	2	113238	-	0.0000177	-	34566	-	-	5	30592	-	0.000163	-	41330	-	-	-	5186	-	-	-	68016	-	-	-	15256	-
ABCA4	NM_000350	ex45	c.6148G>C	p.(Val2050Leu)	rs41292677	Allikmets et al., 1997	LP	PM1	PM2	PP3	PP2	PP5			8	16250	-	0.000492	-	18394	-	-	459	113738	1	0.00404	203	34590	-	0.00587	-	30616	-	-	32	41430	-	0.000772	-	5188	-	-	267	68022	1	0.00393	129	15278	1
ABCA4	NM_000350	ex45	c.6220G>A	p.(Gly2074Ser)	NA	Abed et al., 2018	P	PM1	PM2	PM5	PP2	PP3			NA	NA	NA	NA	NA	NA	NA	NA	NA	NA	NA	NA	NA	NA	NA	NA	NA	NA	NA	NA	NA	NA	NA	NA	NA	NA	NA	NA	NA	NA	NA	NA	NA	NA	NA
ABCA4	NM_000350	ex46	c.6384C>A	p.(His2128Gln)	NA	NEW	P	PM1	PM2	PM5	PP2	PP3			NA	NA	NA	NA	NA	NA	NA	NA	NA	NA	NA	NA	NA	NA	NA	NA	NA	NA	NA	NA	NA	NA	NA	NA	NA	NA	NA	NA	NA	NA	NA	NA	NA	NA	NA
AIPL1	NM_014336	ex2	c.248_253dup	p.(Glu83_Val84dup)	NA	NEW	LP	PM1	PM2	PM4	PP3				NA	NA	NA	NA	NA	NA	NA	NA	NA	NA	NA	NA	NA	NA	NA	NA	NA	NA	NA	NA	NA	NA	NA	NA	NA	NA	NA	NA	NA	NA	NA	NA	NA	NA	NA
AIPL1	NM_014336	ex6	c.834G>A	p.(Trp278*)	rs62637014	Hidalgo-de-Quintana et al., 2015	P	PVS1	PM2	PP5					4	16126	-	0.000248	-	18364	-	-	67	110998	-	0.000604	2	34568	-	0.0000579	6	30608	-	0.000196	7	41454	-	0.000169	-	5178	-	-	47	68038	-	0.000691	1	15288	-
BBS9	NM_198428	ex3	c.263C>T	p.(Ser88Leu)	rs749974697	Kousi et al., 2020	P	PM2	PP3						-	16256	-	-	-	18392	-	-	3	113652	-	0.0000264	-	34574	-	-	1	30610	-	0.0000327	-	41420	-	-	-	5182	-	-	2	68024	-	0.0000294	-	15272	-
BBS10	NM_024685	ex2	c.271_272insT	p.(Cys91Leufs3*)	rs549625604	Putoux et al., 2010	P	PVS1	PM2	PP5					5	16170	-	0.000309	-	18332	-	-	119	113078	-	0.00105	2	34380	-	0.0000582	12	30530	-	0.000393	10	41356	-	0.000242	-	5174	-	-	73	68012	-	0.00107	5	15246	-
BBS12	NM_152618	ex2	c.28_32del	p.(Arg11Thrfs*30)	NA	NEW	LP	PVS1	PM2						NA	NA	NA	NA	NA	NA	NA	NA	NA	NA	NA	NA	NA	NA	NA	NA	NA	NA	NA	NA	NA	NA	NA	NA	NA	NA	NA	NA	NA	NA	NA	NA	NA	NA	NA
BBS12	NM_152618	ex2	c.1637G>T	p.(Cys546Phe)	NA	NEW	VUS	PM2	PP3						NA	NA	NA	NA	NA	NA	NA	NA	NA	NA	NA	NA	NA	NA	NA	NA	NA	NA	NA	NA	NA	NA	NA	NA	NA	NA	NA	NA	NA	NA	NA	NA	NA	NA	NA
BEST1	NM_004183	ex4	c.297C>A	p.(Asn99Lys)	rs281865227	Kramer et al., 2000	P	PP5	PM1	PS1	PM5	PM2	PP2	PP3	NA	NA	NA	NA	NA	NA	NA	NA	NA	NA	NA	NA	NA	NA	NA	NA	NA	NA	NA	NA	NA	NA	NA	NA	NA	NA	NA	NA	NA	NA	NA	NA	NA	NA	NA
CACNA1F	NM_005183	ex14	c.1873C>T	p.(Arg625*)	rs886039559	Boycott et al., 2001	P	PVS1	PM2	PP5					1	10255	-	0.0000975	-	11275	-	-	1	62984	-	0.0000159	-	23848	-	-	-	15809	-	-	NA	NA	NA	NA	NA	NA	NA	NA	NA	NA	NA	NA	NA	NA	NA
CDH23	NM_022124	ex21	c.2251G>A	p.(Gly751Arg)	rs41281306	Sloan-Heggen et al., 2015	VUS	PM2	PP3						-	15428	-	-	-	17966	-	-	12	112794	-	0.000106	4	34486	-	0.000116	1	30570	-	0.0000327	-	41388	-	-	-	5162	-	-	7	67998	-	0.000103	1	15260	-
CDH23	NM_022124	ex26	c.3016G>A	p.(Glu1006Lys)	rs745571683	Schultz et al., 2011	P	PM2	PP5	PP3					-	13744	-	-	-	17124	-	-	2	106902	-	0.0000187	-	33302	-	-	-	28652	-	-	-	41456	-	-	-	5198	-	-	-	68030	-	-	1	15292	-
CDH23	NM_022124	ex46	c.6049G>A	p.(Gly2017Ser)	rs183431253	Aparisi et al., 2013	P	PM2	PP3	PM1	PP5				3	15020	-	0.000199	-	17916	-	-	3	109552	-	0.0000274	-	34294	-	-	-	30342	-	-	1	41436	-	0.0000241	-	5182	-	-	1	68034	-	0.0000147	1	15274	-
CDHR1	NM_033100	ex8	c.783G>A	p.(Pro261=)	rs147346345	Ba-Abbad et al., 2021	VUS	PP3	BS2						4	16256	-	0.000246	1	18394	-	0.0000544	522	113690	1	0.00459	9	34590	-	0.00026	3	30616	-	0.0000979	8	41438	-	0.000193	-	5184	-	-	294	68040	2	0.00432	9	15286	-
CDHR1	NM_033100	ex17	c.2522_2528del	p.(Ile841Serfs*119)	rs794727197	Stingl et al., 2017	P	PVS1	PM2						-	16050	-	-	-	18284	-	-	7	113220	-	0.0000618	-	34522	-	-	-	30578	-	-	-	41390	-	-	-	5170	-	-	3	67988	-	0.0000441	-	15278	-
CERKL	NM_001030311	ex1	c.235_238+11del		rs746128841	Tuson et al., 2004	P	PVS1	PM2	PP5					-	11622	-	-	-	15854	-	-	2	88872	-	0.0000225	-	32044	-	-	2	26952	-	0.0000742	1	41448	-	0.0000241	-	5176	-	-	-	68014	-	-	-	15284	-
CNGA1	NM_000087	del_ex4-6			NA	NEW	P	PVS1	PM2						NA	NA	NA	NA	NA	NA	NA	NA	NA	NA	NA	NA	NA	NA	NA	NA	NA	NA	NA	NA	NA	NA	NA	NA	NA	NA	NA	NA	NA	NA	NA	NA	NA	NA	NA
CNGB1	NM_001297	ex16	c.1256_1260del	p.(Glu419Glyfs*10)	NA	NEW	LP	PVS1	PM2						NA	NA	NA	NA	NA	NA	NA	NA	NA	NA	NA	NA	NA	NA	NA	NA	NA	NA	NA	NA	NA	NA	NA	NA	NA	NA	NA	NA	NA	NA	NA	NA	NA	NA	NA
CNGB1	NM_001297	ex11	c.827_834del	p.(Ile276Thrfs*4)	NA	Colombo et al., 2021	LP	PVS1	PM2						NA	NA	NA	NA	NA	NA	NA	NA	NA	NA	NA	NA	NA	NA	NA	NA	NA	NA	NA	NA	NA	NA	NA	NA	NA	NA	NA	NA	NA	NA	NA	NA	NA	NA	NA
CNGB1	NM_001297	ex29	c.2957A>T	p.(Asn986Ile)	rs201162411	Simpson et al., 2011	LP	PP5	PM2	PP3					5	15488	-	0.000323	-	17978	-	-	116	113238	-	0.00102	23	34528	-	0.000666	1	30602	-	0.0000327	12	41454	-	0.000289	-	5190	-	-	68	68024	-	0.000999	10	15280	-
CRB1	NM_201253	ex5	c.1155T>G	p.(Cys385Trp)	NA	Colombo et al., 2021	VUS	PM1	PM2	PP2	PP3				NA	NA	NA	NA	NA	NA	NA	NA	NA	NA	NA	NA	NA	NA	NA	NA	NA	NA	NA	NA	NA	NA	NA	NA	NA	NA	NA	NA	NA	NA	NA	NA	NA	NA	NA
CRB1	NM_201253	ex6	c.1913C>T	p.(Ser638Leu)	rs267598278	Bouzidi et al., 2021	LP	PM1	PM2	PP2	PP3	PP5			-	16256	-	-	1	18394	-	0.0000544	-	113594	-	-	-	34590	-	-	3	30616	-	0.0000979	NA	NA	NA	NA	NA	NA	NA	NA	NA	NA	NA	NA	NA	NA	NA
CRB1	NM_201253	ex8	c.2816_2817delinsAA	p.(Cys939*)	NA	Colombo et al., 2021	p	PVS1	PM2						NA	NA	NA	NA	NA	NA	NA	NA	NA	NA	NA	NA	NA	NA	NA	NA	NA	NA	NA	NA	NA	NA	NA	NA	NA	NA	NA	NA	NA	NA	NA	NA	NA	NA	NA
CRX	NM_000554	ex3	c.118C>T	p.(Arg40Trp)	rs749738655	Arai et al., 2015	LP	PM1	PM5	PM2	PP3				-	15914	-	-	-	18392	-	-	1	113326	-	0.00000882	-	34592	-	-	-	30616	-	-	1	41430	-	0.0000241	-	5194	-	-	-	68018	-	-	-	15274	-
EYS	NM_001142800	ex4	c.400C>T	p.(His134Tyr)	rs765304266	NEW	VUS	PM2	BP4						-	16254	-	-	-	18374	-	-	-	113646	-	-	-	34592	-	-	13	30614	-	0.000425	-	41450	-	-	-	5198	-	-	-	68038	-	-	-	15274	-
EYS	NM_001142800	ex10	c.1561_1563del	p.(521_521delAsn)	rs747069281	NEW	VUS	PM2	PM4	PP5	BP4				1	16192	-	0.0000618	-	18372	-	-	1	112730	-	0.00000887	1	34416	-	0.0000291	-	30598	-	-	1	41374	-	0.0000242	-	5152	-	-	-	67716	-	-	-	15112	-
EYS	NM_001142800	ex12	c.1852G>A	p.(Gly618Ser)	rs142450703	Audo et al., 2010	VUS	PM2	PP5	BP4					9	8130	-	0.00111	-	10896	-	-	5	60828	-	0.0000822	3	24690	-	0.000122	-	22764	-	-	50	41412	-	0.00121	-	5176	-	-	6	67922	-	0.0000883	5	15232	-
EYS	NM_001142800	int12	c.2023+6_2023+7insG		rs397797960	NEW	LP	PM4	PM2	PP3	BP6				-	7576	-	-	1	9090	-	0.00011	7	53794	-	0.00013	-	18724	-	-	-	17450	-	-	-	41358	-	-	-	5164	-	-	8	67816	-	0.000118	3	15200	-
EYS	NM_001142800	ex15	c.2309A>C	p.(Gln770Pro)	rs398123574	Ellingford et al., 2016	VUS	PM2	BP4						1	7880	-	0.000127	-	10898	-	-	20	59414	-	0.000337	8	24672	-	0.000324	132	22764	1	0.00579	1	41424	-	0.0000241	-	5168	-	-	25	68004	-	0.000368	-	15248	-
EYS	NM_001142800	ex19	c.2975G>T	p.(Cys992Phe)	rs566917467	Wang et al., 2017	VUS	PM2							-	7478	-	-	-	10436	-	-	-	58604	-	-	-	23806	-	-	54	22374	1	0.00241	-	41386	-	-	-	5158	-	-	-	67938	-	-	-	15188	-
EYS	NM_001142800	ex30	c.6152del	p.(Pro2051Hisfs*5)	NA	Colombo et al., 2021	LP	PVS1	PM2						NA	NA	NA	NA	NA	NA	NA	NA	NA	NA	NA	NA	NA	NA	NA	NA	NA	NA	NA	NA	NA	NA	NA	NA	NA	NA	NA	NA	NA	NA	NA	NA	NA	NA	NA
EYS	NM_001142800	ex42	c.8159T>C	p.(Ile2720Thr)	rs756985941	Colombo et al., 2021	VUS	PM2	PP3						NA	NA	NA	NA	NA	NA	NA	NA	NA	NA	NA	NA	NA	NA	NA	NA	NA	NA	NA	NA	NA	NA	NA	NA	NA	NA	NA	NA	NA	NA	NA	NA	NA	NA	NA
FSCN2	NM_001077182	ex5	c.1425C>G	p.(Phe475Leu)	NA	NEW	VUS	PM2	BP4						NA	NA	NA	NA	NA	NA	NA	NA	NA	NA	NA	NA	NA	NA	NA	NA	NA	NA	NA	NA	-	41456	-	-	-	5190	-	-	1	68028	-	0.0000147	-	15276	-
GPR143	NM_000273	ex6	c.684dup	p.(Gly229Argfs*36)	NA	NEW	LP	PVS1	PM2						NA	NA	NA	NA	NA	NA	NA	NA	NA	NA	NA	NA	NA	NA	NA	NA	NA	NA	NA	NA	NA	NA	NA	NA	NA	NA	NA	NA	NA	NA	NA	NA	NA	NA	NA
GUCY2D	NM_000180	ex4	c.1319dup	p.(Ser441Ilefs*6)	NA	NEW	LP	PVS1	PM2						NA	NA	NA	NA	NA	NA	NA	NA	NA	NA	NA	NA	NA	NA	NA	NA	NA	NA	NA	NA	NA	NA	NA	NA	NA	NA	NA	NA	NA	NA	NA	NA	NA	NA	NA
GUCY2D	NM_000180	ex12	c.2302C>T	p.(Arg768Trp)	rs61750168	Yzer et al., 2006	P	PM1	PP5	PS3	PM5	PM2	PP3		-	16254	-	-	-	18390	-	-	37	113704	-	0.000325	1	34586	-	0.0000289	-	30616	-	-	3	41456	-	0.0000724	-	5204	-	-	21	68038	-	0.000309	1	15290	-
GUCY2D	NM_000180	ex14	c.2620G>A	p.(Glu874Lys)	rs1001538483	Liu X et al., 2020	VUS	PM2	PP3						NA	NA	NA	NA	NA	NA	NA	NA	NA	NA	NA	NA	NA	NA	NA	NA	NA	NA	NA	NA	2	41400	-	0.0000483	-	5194	-	-	-	68012	-	-	-	15268	-
GUCY2D	NM_000180	int16	c.3043+1G>A		rs1254515881	NEW	P	PVS1	PM2						NA	NA	NA	NA	NA	NA	NA	NA	NA	NA	NA	NA	NA	NA	NA	NA	NA	NA	NA	NA	NA	NA	NA	NA	NA	NA	NA	NA	NA	NA	NA	NA	NA	NA	NA
GUCY2D	NM_000180	int18	c.3224+1G>C		rs757823463	Jacobson et al., 2013	P	PVS1	PM2	PP5					-	10366	-	-	-	13308	-	-	1	70740	-	0.0000141	-	25642	-	-	-	23698	-	-	NA	NA	NA	NA	NA	NA	NA	NA	NA	NA	NA	NA	NA	NA	NA
IFT172	NM_015662	ex25	c.2770T>G	p.(Ser924Ala)	rs142409945	NEW	VUS	PM2	BP4						1	16256	-	0.0000615	-	18392	-	-	103	113574	-	0.000907	12	34582	-	0.000347	37	30616	-	0.00121	6	41390	-	0.000145	-	5190	-	-	56	68018	-	0.000823	5	15260	-
KLHL7	NM_001031710	ex1	c.118C>T	p.(Gln40*)	NA	NEW	LP	PVS1	PM2						NA	NA	NA	NA	NA	NA	NA	NA	NA	NA	NA	NA	NA	NA	NA	NA	NA	NA	NA	NA	NA	NA	NA	NA	NA	NA	NA	NA	NA	NA	NA	NA	NA	NA	NA
MERTK	NM_006343	ex7	c.1048C>T	p.(Gln350*)	NA	Colombo et al., 2021	LP	PVS1	PM2						NA	NA	NA	NA	NA	NA	NA	NA	NA	NA	NA	NA	NA	NA	NA	NA	NA	NA	NA	NA	NA	NA	NA	NA	NA	NA	NA	NA	NA	NA	NA	NA	NA	NA	NA
MERTK	NM_006343	ex16	c.2163T>A	p.(His721Gln)	rs749472520	Audo et al., 2018	P	PM1	PM5	PP5	PM2	PP3			-	16256	-	-	-	18394	-	-	1	113736	-	0.00000879	-	34592	-	-	-	30616	-	-	NA	NA	NA	NA	NA	NA	NA	NA	NA	NA	NA	NA	NA	NA	NA
MYO7A	NM_000260	ex25	c.3134T>C	p.(Ile1045Thr)	rs377326213	Jaijo et al., 2007	LP	PM2	PM1	PP3					-	15320	-	-	-	17958	-	-	25	111636	-	0.000224	4	34434	-	0.000116	-	30556	-	-	-	41294	-	-	-	5182	-	-	7	68044	-	0.000103	-	15284	-
MYO7A	NM_000260	ex40	c.5507T>C	p.(Leu1836Pro)	rs1164918878	Jaijo et al., 2007	LP	PM2	PM1	PP3					NA	NA	NA	NA	NA	NA	NA	NA	NA	NA	NA	NA	NA	NA	NA	NA	NA	NA	NA	NA	-	41420	-	-	-	5174	-	-	1	68004	-	0.0000147	-	15288	-
NPHP4	NM_015102	int17	c.2305-1G>A		rs892300650	NEW	P	PVS1	PM2						-	15360	-	-	-	17944	-	-	1	111832	-	0.00000894	-	34478	-	-	-	30592	-	-	-	41454	-	-	-	5186	-	-	1	68036	-	0.0000147	-	15282	-
NR2E3	NM_014249	ex2	c.166G>A	p.(Gly56Arg)	rs121912631	Audo et al., 2012	P	PP5	PM1	PM2	PS1	PP3			NA	NA	NA	NA	NA	NA	NA	NA	NA	NA	NA	NA	NA	NA	NA	NA	NA	NA	NA	NA	-	41432	-	-	-	5198	-	-	1	68022	-	0.0000147	-	15282	-
NR2E3	NM_014249	ex6	c.932G>A	p.(Arg311Gln)	rs28937873	Kanda et al., 2009	P	PP5	PM1	PM2	BP4				1	13830	-	0.0000723	1	16732	-	0.0000598	16	101842	-	0.000157	19	32776	-	0.000579	-	28124	-	-	2	41452	-	0.0000482	1	5192	-	0.000193	8	68034	-	0.000118	27	15290	-
NR2E3	NM_014249	ex7	c.1049A>G	p.(Gln350Arg)	rs756678889	Pachydaki et al., 2009	P	PM1	PM2	PP3	PP5				-	15178	-	-	-	17930	-	-	2	112364	-	0.0000178	-	34432	-	-	-	30322	-	-	-	41444	-	-	-	5200	-	-	1	68004	-	0.0000147	-	15276	-
PAX6	NM_001258462	ex5	c.128C>T	p.(Ser43Phe)	rs1592562836	Chauhan et al., 2018	LP	PM1	PM5	PM2	PP2	PP3			NA	NA	NA	NA	NA	NA	NA	NA	NA	NA	NA	NA	NA	NA	NA	NA	NA	NA	NA	NA	NA	NA	NA	NA	NA	NA	NA	NA	NA	NA	NA	NA	NA	NA	NA
PCARE	NM_001029883	ex1	c.3002G>A	p.(Trp1001*)	rs367658438	Carss et al., 2017	P	PVS1	PM2	PP5					1	15424	-	0.0000648	-	17962	-	-	8	112590	-	0.0000711	1	34492	-	0.0000289	-	30596	-	-	2	41406	-	0.0000483	1	5178	-	0.000193	14	67990	-	0.000206	1	15270	-
PCDH15	NM_033056	ex5	c.401G>A	p.(Arg134Gln)	rs767966376	Aller et al., 2010	VUS	PP5	PM2	PM5					-	16244	-	-	-	18354	-	-	2	113360	-	0.0000176	-	34440	-	-	-	30598	-	-	2	41398	-	0.0000483	-	5172	-	-	-	67988	-	-	-	15176	-
PCDH15	NM_033056	ex26	c.3448A>G	p.(Ile1150Val)	rs1392434535	NEW	VUS	PM2	BP4						NA	NA	NA	NA	NA	NA	NA	NA	NA	NA	NA	NA	NA	NA	NA	NA	NA	NA	NA	NA	4	41446	-	0.0000965	-	5196	-	-	-	67990	-	-	-	15260	-
PCDH15	NM_033056	ex33	c.5287_5292del	p.(Ala1763_Pro1764del)	rs39751746	Perreault-Micale et al., 2014	VUS	PM2	PM4	PP3					15	12380	-	0.00121	75	14916	-	0.00503	60	88432	1	0.000678	33	30952	-	0.00107	27	27874	-	0.000969	41	40920	-	0.001	44	5166	-	0.00852	42	67676	-	0.000621	14	15182	-
PDE6A	NM_000440	ex9	c.1203del	p.(Thr402Hisfs*22)	NA	NEW	LP	PVS1	PM2						NA	NA	NA	NA	NA	NA	NA	NA	NA	NA	NA	NA	NA	NA	NA	NA	NA	NA	NA	NA	NA	NA	NA	NA	NA	NA	NA	NA	NA	NA	NA	NA	NA	NA	NA
PDE6A	NM_000440	ex12	c.1546C>G	p.(Leu516Val)	rs61733362	Song et al., 2011	VUS	PM2	BP4						180	16252	2	0.0111	-	18392	-	-	1	113732	-	0.00000879	6	34584	-	0.000173	-	30612	-	-	442	41438	1	0.0107	-	5192	-	-	1	68038	-	0.0000147	16	15276	-
PDE6A	NM_000440	ex13	c.1724T>C	p.(Leu575Pro)	rs759537984	Khateb et al., 2019	LP	PM2	PP3	PP5					NA	NA	NA	NA	NA	NA	NA	NA	NA	NA	NA	NA	NA	NA	NA	NA	NA	NA	NA	NA	NA	NA	NA	NA	NA	NA	NA	NA	NA	NA	NA	NA	NA	NA	NA
PDE6B	NM_000283	ex1	c.385G>A	p.(Glu129Lys)	rs749657417	Jespersgaard et al., 2019	VUS	PM2	PP3						-	12556	-	-	-	15730	-	-	3	91950	-	0.0000326	-	30768	-	-	-	26742	-	-	-	41458	-	-	1	5194	-	0.000193	1	68046	-	0.0000147	-	15286	-
PDE6B	NM_000283	ex4	c.810C>A	p.(Cys270*)	rs145605739	Cheng et al., 2016	LP	PVS1	PP5	PM2					-	16238	-	-	-	18386	-	-	1	113406	-	0.00000882	-	34588	-	-	-	30614	-	-	-	41440	-	-	-	5196	-	-	1	68038	-	0.0000147	-	15282	-
PDE6B	NM_000283	ex9	c.1214_1221del	p.(Asp406Alafs*3)	NA	NEW	P	PVS1	PM2						NA	NA	NA	NA	NA	NA	NA	NA	NA	NA	NA	NA	NA	NA	NA	NA	NA	NA	NA	NA	NA	NA	NA	NA	NA	NA	NA	NA	NA	NA	NA	NA	NA	NA	NA
PROM1	NM_006017	int10	c.1142-1G>A		rs752619497	Littink et al., 2010	P	PVS1	PM2	PP5					-	15396	-	-	-	17920	-	-	8	112312	-	0.0000712	-	34080	-	-	-	29966	-	-	-	41440	-	-	-	5196	-	-	1	68034	-	0.0000147	-	15270	-
PRPF31	NM_015629	int10	c.1074-2A>G		rs1314226094	NEW	LP	PVS1	PM2						NA	NA	NA	NA	NA	NA	NA	NA	NA	NA	NA	NA	NA	NA	NA	NA	NA	NA	NA	NA	NA	NA	NA	NA	NA	NA	NA	NA	NA	NA	NA	NA	NA	NA	NA
PRPH2	NM_000322	ex1	c.476T>G	p.(Leu159Arg)	NA	NEW	VUS	PM2	PM1	PP2	PP3				NA	NA	NA	NA	NA	NA	NA	NA	NA	NA	NA	NA	NA	NA	NA	NA	NA	NA	NA	NA	NA	NA	NA	NA	NA	NA	NA	NA	NA	NA	NA	NA	NA	NA	NA
RAB28	NM_004249	int1	c.76-9A>G		rs372774679	Iarossi et al., 2020	LP	PM2	PP3						1	15786	-	0.0000633	-	17972	-	-	3	110864	-	0.0000271	-	32784	-	-	-	28610	-	-	1	41410	-	0.0000241	-	5198	-	-	-	67652	-	-	2	15234	-
RDH12	NM_152443	ex7	c.578G>A	p.(Arg193His)	rs567973980	NEW	VUS	PM2	PP2	BP4					-	16254	-	-	-	18390	-	-	1	113710	-	0.00000879	-	34578	-	-	1	30612	-	0.0000327	-	41448	-	-	-	5200	-	-	2	68038	-	0.0000294	-	15286	-
RHO	NM_000539	ex1	c.165C>A	p.(Asn55Lys)	NA	Dong et al., 2017	LP	PM1	PM2	PP2	PP3	PP5			NA	NA	NA	NA	NA	NA	NA	NA	NA	NA	NA	NA	NA	NA	NA	NA	NA	NA	NA	NA	NA	NA	NA	NA	NA	NA	NA	NA	NA	NA	NA	NA	NA	NA	NA
RHO	NM_000539	ex2	c.464T>C	p.(Met155Thr)	rs762290223	NEW	VUS	PM2	PP2						-	16256	-	-	-	18394	-	-	2	113764	-	0.0000176	-	34586	-	-	-	30616	-	-	NA	NA	NA	NA	NA	NA	NA	NA	NA	NA	NA	NA	NA	NA	NA
RP1	NM_006269	ex4	c.2695A>T	p.(Lys899*)	NA	NEW	LP	PVS1	PM2						NA	NA	NA	NA	NA	NA	NA	NA	NA	NA	NA	NA	NA	NA	NA	NA	NA	NA	NA	NA	NA	NA	NA	NA	NA	NA	NA	NA	NA	NA	NA	NA	NA	NA	NA
RPE65	NM_000329	int2	c.95-2A>T		rs61751279	Simonelli et al., 2007	P	PVS1	PM2	PP5					-	16256	-	-	-	18394	-	-	2	113706	-	0.0000176	3	34592	-	0.0000867	-	30616	-	-	-	41454	-	-	-	5204	-	-	1	68034	-	0.0000147	1	15284	-
RPE65	NM_000329	ex5	c.370C>T	p.(Arg124*)	rs61752877	Morimura et al., 1998	P	PVS1	PP5	PM2					2	15796	-	0.000127	-	18380	-	-	5	113562	-	0.000044	1	34574	-	0.0000289	-	30610	-	-	17	41386	-	0.000411	-	5180	-	-	-	67980	-	-	-	15258	-
RPE65	NM_000329	int5	c.496-1G>A		NA	Lopez-Rodriguez et al., 2021	P	PVS1	PM2	PP5					NA	NA	NA	NA	NA	NA	NA	NA	NA	NA	NA	NA	NA	NA	NA	NA	NA	NA	NA	NA	NA	NA	NA	NA	NA	NA	NA	NA	NA	NA	NA	NA	NA	NA	NA
RPE65	NM_000329	ex11	c.1238G>A	p.(Arg413His)	rs200950327	NEW	VUS	PM2	PP2	PP3					-	16246	-	-	5	18368	-	0.000272	3	113324	-	0.0000265	1	34474	-	0.000029	-	30600	-	-	1	41446	-	0.0000241	5	5180	-	0.000965	3	68036	-	0.0000441	-	15270	-
RPGR	NM_001034853	ex2	c.134A>T	p.(Glu45Val)	NA	NEW	VUS	PM2	PP2	PP3					NA	NA	NA	NA	NA	NA	NA	NA	NA	NA	NA	NA	NA	NA	NA	NA	NA	NA	NA	NA	NA	NA	NA	NA	NA	NA	NA	NA	NA	NA	NA	NA	NA	NA	NA
RPGR	NM_000328	ex3	c.168_169del	p.(Tyr57Hisfs*5)	NA	NEW	P	PVS1	PM2	PP5					NA	NA	NA	NA	NA	NA	NA	NA	NA	NA	NA	NA	NA	NA	NA	NA	NA	NA	NA	NA	NA	NA	NA	NA	NA	NA	NA	NA	NA	NA	NA	NA	NA	NA	NA
RPGR	NM_001034853	ex4	c.299T>C	p.(Leu100Pro)	rs1064797366	Colombo et al., 2021	P	PM1	PM2	PP5	PP2	PP3			NA	NA	NA	NA	NA	NA	NA	NA	NA	NA	NA	NA	NA	NA	NA	NA	NA	NA	NA	NA	NA	NA	NA	NA	NA	NA	NA	NA	NA	NA	NA	NA	NA	NA	NA
RPGR	NM_001034853	ex15	c.2203_2226del	p.(His735_Glu742del)	rs768423834	Cabral et al., 2020	VUS	PM4	BS2						-	7502	-	-	-	8594	-	-	19	42885	-	0.000443	7	19506	-	0.000359	2	13749	-	0.000145	1	26621	-	0.0000376	-	3127	-	-	25	48793	-	0.000512	8	8779	-
RS1	NM_000330	ex5	c.462G>C	p.(Gln154His)	NA	NEW	VUS	PM1	PM2	PP2	PP3				NA	NA	NA	NA	NA	NA	NA	NA	NA	NA	NA	NA	NA	NA	NA	NA	NA	NA	NA	NA	NA	NA	NA	NA	NA	NA	NA	NA	NA	NA	NA	NA	NA	NA	NA
RS1	NM_000330	ex6	c.608C>T	p.(Pro203Leu)	rs104894930	The Retinoschisis Consortium, 1998	P	PP5	PM1	PM2	PP2	PP3			NA	NA	NA	NA	NA	NA	NA	NA	NA	NA	NA	NA	NA	NA	NA	NA	NA	NA	NA	NA	NA	NA	NA	NA	NA	NA	NA	NA	NA	NA	NA	NA	NA	NA	NA
SNRNP200	NM_014014	ex11	c.1376A>T	p.(Glu459Val)	NA	Colombo et al., 2021	P	PM2	PP3						NA	NA	NA	NA	NA	NA	NA	NA	NA	NA	NA	NA	NA	NA	NA	NA	NA	NA	NA	NA	NA	NA	NA	NA	NA	NA	NA	NA	NA	NA	NA	NA	NA	NA	NA
TYR	NM_000372	ex2	c.895C>T	p.(Arg299Cys)	rs61754374	Liu J et al., 2020	P	PM1	PM5	PM2	PP2	PP3	PP5		2	16252	-	0.000123	-	18380	-	-	1	113622	-	0.0000088	1	34500	-	0.0000289	-	30614	-	-	-	41392	-	-	1	5170	-	0.000193	1	68012	-	0.0000147	-	15236	-
USH2A	NM_206933	ex13	c.2276G>T	p.(Cys759Phe)	rs80338902	Rivolta et al., 2000	P	PM1	PM2	PP3	PP5				5	16236	-	0.000308	-	18366	-	-	159	113176	-	0.0014	71	34562	-	0.00205	-	30610	-	-	22	41440	-	0.000531	1	5184	-	0.000193	123	68020	-	0.00181	48	15256	-
USH2A	NM_206933	ex13	c.2299del	p.(Glu767Serfs*21)	rs80338903	Aller et al., 2010	P	PP5	PVS1	PS3	PM2				4	16256	-	0.000246	-	18368	-	-	113	113202	-	0.000998	62	34576	-	0.00179	-	30614	-	-	5	41438	-	0.000121	-	5170	-	-	60	68018	-	0.000882	10	15266	-
USH2A	NM_206933	ex19	c.4134_4135insTC	p.(Asn1379Serfs*54)	rs397518015	Wafa et al., 2021	P	PVS1	PM2	PP5					NA	NA	NA	NA	NA	NA	NA	NA	NA	NA	NA	NA	NA	NA	NA	NA	NA	NA	NA	NA	NA	NA	NA	NA	NA	NA	NA	NA	NA	NA	NA	NA	NA	NA	NA
USH2A	NM_206933	ex22	c.4628-?_4987+?del		NA	Krawitz et al., 2014	P	PVS1	PM2	PP5					NA	NA	NA	NA	NA	NA	NA	NA	NA	NA	NA	NA	NA	NA	NA	NA	NA	NA	NA	NA	NA	NA	NA	NA	NA	NA	NA	NA	NA	NA	NA	NA	NA	NA	NA
USH2A	NM_206933	ex37	c.7068T>G	p.(Asn2356Lys)	rs200038092	Miyagawa et al., 2013	VUS	PM2	PM5	PM3					-	16254	-	-	191	18392	-	0.0104	2	113648	-	0.0000176	1	34548	-	0.0000289	2	30612	-	0.0000653	-	41464	-	-	48	5198	-	0.00923	1	68016	-	0.0000147	-	15274	-
USH2A	NM_206933	int43	c.8682-9A>G		rs372347027	Glöckle et al., 2014	P	PP5	PP3	PM2					-	16178	-	-	-	18314	-	-	12	112870	-	0.000106	-	34384	-	-	-	30398	-	-	-	41460	-	-	-	5200	-	-	8	68034	-	0.000118	-	15274	-
USH2A	NM_206933	ex48	c.9433_9437delinsAGGAGATCATATCCATTCCATAGGA	p.(Leu3145Argfs*22)	NA	Colombo et al., 2021	LP	PVS1	PM2						NA	NA	NA	NA	NA	NA	NA	NA	NA	NA	NA	NA	NA	NA	NA	NA	NA	NA	NA	NA	NA	NA	NA	NA	NA	NA	NA	NA	NA	NA	NA	NA	NA	NA	NA
USH2A	NM_206933	ex61	c.11864G>A	p.(Trp3955*)	rs111033364	van Wijk et al., 2004	P	PVS1	PM2	PP5					-	16256	-	-	-	18394	-	-	22	113490	-	0.000194	-	34562	-	-	-	30616	-	-	-	41416	-	-	-	5160	-	-	19	68008	1	0.000279	-	15276	-
USH2A	NM_206933	ex63	c.13567G>T	p.(Val4523Phe)	rs746442849	NEW	VUS	PM1	PM2	BP4					-	16256	-	-	-	18382	-	-	3	113386	-	0.0000265	-	34548	-	-	-	30596	-	-	NA	NA	NA	NA	NA	NA	NA	NA	NA	NA	NA	NA	NA	NA	NA
USH2A	NM_206933	ex63	c.13335_13347delinsCTTG	p.(Glu4445_Ser4449delinsAspLeu)	rs1553252388	Jespersgaard et al., 2019	P	PM1	PP5	PM2	PM4	PP3			NA	NA	NA	NA	NA	NA	NA	NA	NA	NA	NA	NA	NA	NA	NA	NA	NA	NA	NA	NA	NA	NA	NA	NA	NA	NA	NA	NA	NA	NA	NA	NA	NA	NA	NA
USH2A	NM_206933	ex64	c.14091del	p.(Phe4697Leufs*2)	NA	Bonnet et al., 2016	P	PVS1	PM2	PP5					NA	NA	NA	NA	NA	NA	NA	NA	NA	NA	NA	NA	NA	NA	NA	NA	NA	NA	NA	NA	NA	NA	NA	NA	NA	NA	NA	NA	NA	NA	NA	NA	NA	NA	NA
[truncated: 9 more columns]

## Sheet: Table S6 New variants
Gene	Transcript	Ex/Int	Nucleotidechange	Aminoacidchange	RS	REF/NEW	Varsome	CRITERIA
ABCA4	NM_000350	ex21	c.3167A>T	p.(Asn1056Ile)	NA	NEW	LP	PM1	PM2	PP2	PP3
ABCA4	NM_000350	ex22	c.3289A>G	p.(Arg1097Gly)	NA	NEW	LP	PM1	PM5	PM2	PP2	PP3
ABCA4	NM_000350	ex26	c.3862+1G>T		NA	NEW	LP	PVS1	PM2
ABCA4	NM_000350	ex27	c.3936G>C	p.(Gln1312His)	rs759373941	NEW	VUS	PM2	PP2	BP4
ABCA4	NM_000350	ex46	c.6384C>A	p.(His2128Gln)	NA	NEW	P	PM1	PM2	PM5	PP2	PP3
AIPL1	NM_014336	ex2	c.248_253dup	p.(Glu83_Val84dup)	NA	NEW	LP	PM1	PM2	PM4	PP3
BBS12	NM_152618	ex2	c.28_32del	p.(Arg11Thrfs*30)	NA	NEW	LP	PVS1	PM2
BBS12	NM_152618	ex2	c.1637G>T	p.(Cys546Phe)	NA	NEW	VUS	PM2	PP3
CNGA1	NM_000087	del_ex4-6			NA	NEW	P	PVS1	PM2
CNGB1	NM_001297	ex16	c.1256_1260del	p.(Glu419Glyfs*10)	NA	NEW	LP	PVS1	PM2
EYS	NM_001142800	ex4	c.400C>T	p.(His134Tyr)	rs765304266	NEW	VUS	PM2	BP4
EYS	NM_001142800	ex10	c.1561_1563del	p.(521_521delAsn)	rs747069281	NEW	VUS	PM2	PM4	PP5	BP4
EYS	NM_001142800	int12	c.2023+6_2023+7insG		rs397797960	NEW	LP	PM4	PM2	PP3	BP6
FSCN2	NM_001077182	ex5	c.1425C>G	p.(Phe475Leu)	NA	NEW	VUS	PM2	BP4
GPR143	NM_000273	ex6	c.684dup	p.(Gly229Argfs*36)	NA	NEW	LP	PVS1	PM2
GUCY2D	NM_000180	ex4	c.1319dup	p.(Ser441Ilefs*6)	NA	NEW	LP	PVS1	PM2
GUCY2D	NM_000180	int16	c.3043+1G>A		rs1254515881	NEW	P	PVS1	PM2
IFT172	NM_015662	ex25	c.2770T>G	p.(Ser924Ala)	rs142409945	NEW	VUS	PM2	BP4
KLHL7	NM_001031710	ex1	c.118C>T	p.(Gln40*)	NA	NEW	LP	PVS1	PM2
NPHP4	NM_015102	int17	c.2305-1G>A		rs892300650	NEW	P	PVS1	PM2
PCDH15	NM_033056	ex26	c.3448A>G	p.(Ile1150Val)	rs1392434535	NEW	VUS	PM2	BP4
PDE6A	NM_000440	ex9	c.1203del	p.(Thr402Hisfs*22)	NA	NEW	LP	PVS1	PM2
PDE6B	NM_000283	ex9	c.1214_1221del	p.(Asp406Alafs*3)	NA	NEW	P	PVS1	PM2
PRPF31	NM_015629	int10	c.1074-2A>G		rs1314226094	NEW	LP	PVS1	PM2
PRPH2	NM_000322	ex1	c.476T>G	p.(Leu159Arg)	NA	NEW	VUS	PM2	PM1	PP2	PP3
RDH12	NM_152443	ex7	c.578G>A	p.(Arg193His)	rs567973980	NEW	VUS	PM2	PP2	BP4
RHO	NM_000539	ex2	c.464T>C	p.(Met155Thr)	rs762290223	NEW	VUS	PM2	PP2
RP1	NM_006269	ex4	c.2695A>T	p.(Lys899*)	NA	NEW	LP	PVS1	PM2
RPE65	NM_000329	ex11	c.1238G>A	p.(Arg413His)	rs200950327	NEW	VUS	PM2	PP2	PP3
RPGR	NM_001034853	ex2	c.134A>T	p.(Glu45Val)	NA	NEW	VUS	PM2	PP2	PP3
RPGR	NM_000328	ex3	c.168_169del	p.(Tyr57Hisfs*5)	NA	NEW	P	PVS1	PM2	PP5
RS1	NM_000330	ex5	c.462G>C	p.(Gln154His)	NA	NEW	VUS	PM1	PM2	PP2	PP3
USH2A	NM_206933	ex63	c.13567G>T	p.(Val4523Phe)	rs746442849	NEW	VUS	PM1	PM2	BP4

## Sheet: References
Abed, E., Placidi, G., Campagna, F., Federici, M., Minnella, A., Guerri, G., Bertelli, M., Piccardi, M., Galli-Resta, L., & Falsini, B. (2018). Early impairment of the full-field photopic negative response in patients with Stargardt disease and pathogenic variants of the ABCA4 gene. Clinical & experimental ophthalmology, 46(5), 519–530. https://doi.org/10.1111/ceo.13115
Aller, E., Jaijo, T., García-García, G., Aparisi, M. J., Blesa, D., Díaz-Llopis, M., Ayuso, C., & Millán, J. M. (2010). Identification of large rearrangements of the PCDH15 gene by combined MLPA and a CGH: large duplications are responsible for Usher syndrome. Investigative ophthalmology & visual science, 51(11), 5480–5485. https://doi.org/10.1167/iovs.10-5359
Aller, E., Larrieu, L., Jaijo, T., Baux, D., Espinós, C., González-Candelas, F., Nájera, C., Palau, F., Claustres, M., Roux, A. F., & Millán, J. M. (2010). The USH2A c.2299delG mutation: dating its common origin in a Southern European population. European journal of human genetics : EJHG, 18(7), 788–793. https://doi.org/10.1038/ejhg.2010.14
Allikmets, R., Shroyer, N. F., Singh, N., Seddon, J. M., Lewis, R. A., Bernstein, P. S., Peiffer, A., Zabriskie, N. A., Li, Y., Hutchinson, A., Dean, M., Lupski, J. R., & Leppert, M. (1997). Mutation of the Stargardt disease gene (ABCR) in age-related macular degeneration. Science (New York, N.Y.), 277(5333), 1805–1807. https://doi.org/10.1126/science.277.5333.1805
Allikmets, R., Singh, N., Sun, H., Shroyer, N. F., Hutchinson, A., Chidambaram, A., Gerrard, B., Baird, L., Stauffer, D., Peiffer, A., Rattner, A., Smallwood, P., Li, Y., Anderson, K. L., Lewis, R. A., Nathans, J., Leppert, M., Dean, M., & Lupski, J. R. (1997). A photoreceptor cell-specific ATP-binding transporter gene (ABCR) is mutated in recessive Stargardt macular dystrophy. Nature genetics, 1…
Aparisi, M. J., García-García, G., Aller, E., Sequedo, M. D., Martínez-Fernández de la Cámara, C., Rodrigo, R., Armengot, M., Cortijo, J., Milara, J., Díaz-LLopis, M., Jaijo, T., & Millán, J. M. (2013). Study of USH1 splicing variants through minigenes and transcript analysis from nasal epithelial cells. PloS one, 8(2), e57506. https://doi.org/10.1371/journal.pone.0057506
Arai, Y., Maeda, A., Hirami, Y., Ishigami, C., Kosugi, S., Mandai, M., Kurimoto, Y., & Takahashi, M. (2015). Retinitis Pigmentosa with EYS Mutations Is the Most Prevalent Inherited Retinal Dystrophy in Japanese Populations. Journal of ophthalmology, 2015, 819760. https://doi.org/10.1155/2015/819760
Audo, I., Bujakowska, K. M., Léveillard, T., Mohand-Saïd, S., Lancelot, M. E., Germain, A., Antonio, A., Michiels, C., Saraiva, J. P., Letexier, M., Sahel, J. A., Bhattacharya, S. S., & Zeitz, C. (2012). Development and application of a next-generation-sequencing (NGS) approach to detect known and novel gene defects underlying retinal diseases. Orphanet journal of rare diseases, 7, 8. https://doi…
Audo, I., Mohand-Said, S., Boulanger-Scemama, E., Zanlonghi, X., Condroyer, C., Démontant, V., Boyard, F., Antonio, A., Méjécase, C., El Shamieh, S., Sahel, J. A., & Zeitz, C. (2018). MERTK mutation update in inherited retinal diseases. Human mutation, 39(7), 887–913. https://doi.org/10.1002/humu.23431
Audo, I., Sahel, J. A., Mohand-Saïd, S., Lancelot, M. E., Antonio, A., Moskova-Doumanova, V., Nandrot, E. F., Doumanov, J., Barragan, I., Antinolo, G., Bhattacharya, S. S., & Zeitz, C. (2010). EYS is a major gene for rod-cone dystrophies in France. Human mutation, 31(5), E1406–E1435. https://doi.org/10.1002/humu.21249
Ba-Abbad, R., Robson, A. G., Mahroo, O. A., Wright, G., Schiff, E., Duignan, E. S., Michaelides, M., Arno, G., & Webster, A. R. (2021). A clinical study of patients with novel CDHR1 genotypes associated with late-onset macular dystrophy. Eye (London, England), 35(5), 1482–1489. https://doi.org/10.1038/s41433-020-1045-3
Bonnet, C., Riahi, Z., Chantot-Bastaraud, S., Smagghe, L., Letexier, M., Marcaillou, C., Lefèvre, G. M., Hardelin, J. P., El-Amraoui, A., Singh-Estivalet, A., Mohand-Saïd, S., Kohl, S., Kurtenbach, A., Sliesoraityte, I., Zobor, D., Gherbi, S., Testa, F., Simonelli, F., Banfi, S., Fakin, A., … Petit, C. (2016). An innovative strategy for the molecular diagnosis of Usher syndrome identifies causal …
Bouzidi, A., Charif, M., Bouzidi, A., Amalou, G., Kandil, M., Barakat, A., & Lenaers, G. (2021). Clinical and genetic investigations of three Moroccan families with retinitis pigmentosa phenotypes. Molecular vision, 27, 17–25.
Boycott, K. M., Maybaum, T. A., Naylor, M. J., Weleber, R. G., Robitaille, J., Miyake, Y., Bergen, A. A., Pierpont, M. E., Pearce, W. G., & Bech-Hansen, N. T. (2001). A summary of 20 CACNA1F mutations identified in 36 families with incomplete X-linked congenital stationary night blindness, and characterization of splice variants. Human genetics, 108(2), 91–97. https://doi.org/10.1007/s004390100461
Cabral, T., Lima de Carvalho, J. R., Jr, Kim, J., Oh, J. K., Levi, S. R., Park, K. S., Duong, J. K., Park, J., Boudreault, K., Belfort, R., Jr, & Tsang, S. H. (2020). Comparative Analysis of Functional and Structural Decline in Retinitis Pigmentosas. International journal of molecular sciences, 21(8), 2730. https://doi.org/10.3390/ijms21082730
Carss, K. J., Arno, G., Erwood, M., Stephens, J., Sanchis-Juan, A., Hull, S., Megy, K., Grozeva, D., Dewhurst, E., Malka, S., Plagnol, V., Penkett, C., Stirrups, K., Rizzo, R., Wright, G., Josifova, D., Bitner-Glindzicz, M., Scott, R. H., Clement, E., Allen, L., … Raymond, F. L. (2017). Comprehensive Rare Variant Analysis via Whole-Genome Sequencing to Determine the Molecular Pathology of Inherit…
Chauhan, B. K., Medsinge, A., Baumgartner, M. P., Scanga, H. L., Kamakari, S., Gajdosova, E., Camacho, C. J., & Nischal, K. K. (2018). Case series: Pyramidal cataracts, intact irides and nystagmus from three novel PAX6mutations. American journal of ophthalmology case reports, 10, 172–179. https://doi.org/10.1016/j.ajoc.2018.02.021
Cheng, L. L., Han, R. Y., Yang, F. Y., Yu, X. P., Xu, J. L., Min, Q. J., Tian, J., Ge, X. L., Zheng, S. S., Lin, Y. W., Zheng, Y. H., Qu, J., & Gu, F. (2016). Novel mutations in PDE6B causing human retinitis pigmentosa. International journal of ophthalmology, 9(8), 1094–1099. https://doi.org/10.18240/ijo.2016.08.02
Colombo, L., Maltese, P. E., Castori, M., El Shamieh, S., Zeitz, C., Audo, I., Zulian, A., Marinelli, C., Benedetti, S., Costantini, A., Bressan, S., Percio, M., Ferri, P., Abeshi, A., Bertelli, M., & Rossetti, L. (2021). Molecular Epidemiology in 591 Italian Probands With Nonsyndromic Retinitis Pigmentosa and Usher Syndrome. Investigative ophthalmology & visual science, 62(2), 13. https://doi.or…
Dong, X., Herrera-Hernández, M. G., Ramon, E., & Garriga, P. (2017). Docosahexaenoic acid phospholipid differentially modulates the conformation of G90V and N55K rhodopsin mutants associated with retinitis pigmentosa. Biochimica et biophysica acta. Biomembranes, 1859(5), 975–981. https://doi.org/10.1016/j.bbamem.2017.02.006
Ellingford, J. M., Barton, S., Bhaskar, S., O'Sullivan, J., Williams, S. G., Lamb, J. A., Panda, B., Sergouniotis, P. I., Gillespie, R. L., Daiger, S. P., Hall, G., Gale, T., Lloyd, I. C., Bishop, P. N., Ramsden, S. C., & Black, G. (2016). Molecular findings from 537 individuals with inherited retinal disease. Journal of medical genetics, 53(11), 761–767. https://doi.org/10.1136/jmedgenet-2016-10…
Falsini, B., Placidi, G., De Siena, E., Chiurazzi, P., Minnella, A. M., Savastano, M. C., Ziccardi, L., Parisi, V., Iarossi, G., Percio, M., Piteková, B., Marceddu, G., Maltese, P. E., & Bertelli, M. (2022). Genetic characteristics of 234 Italian patients with macular and cone/cone-rod dystrophy. Scientific reports, 12(1), 3774. https://doi.org/10.1038/s41598-022-07618-1
Fujinami, K., Sergouniotis, P. I., Davidson, A. E., Wright, G., Chana, R. K., Tsunoda, K., Tsubota, K., Egan, C. A., Robson, A. G., Moore, A. T., Holder, G. E., Michaelides, M., & Webster, A. R. (2013). Clinical and molecular analysis of Stargardt disease with preserved foveal structure and function. American journal of ophthalmology, 156(3), 487–501.e1. https://doi.org/10.1016/j.ajo.2013.05.003
Fujinami, K., Zernant, J., Chana, R. K., Wright, G. A., Tsunoda, K., Ozawa, Y., Tsubota, K., Robson, A. G., Holder, G. E., Allikmets, R., Michaelides, M., & Moore, A. T. (2015). Clinical and molecular characteristics of childhood-onset Stargardt disease. Ophthalmology, 122(2), 326–334. https://doi.org/10.1016/j.ophtha.2014.08.012
Fumagalli, A., Ferrari, M., Soriani, N., Gessi, A., Foglieni, B., Martina, E., Manitto, M. P., Brancato, R., Dean, M., Allikmets, R., & Cremonesi, L. (2001). Mutational scanning of the ABCR gene with double-gradient denaturing-gradient gel electrophoresis (DG-DGGE) in Italian Stargardt disease patients. Human genetics, 109(3), 326–338. https://doi.org/10.1007/s004390100583
Functional implications of the spectrum of mutations found in 234 cases with X-linked juvenile retinoschisis. The Retinoschisis Consortium. (1998). Human molecular genetics, 7(7), 1185–1192. https://doi.org/10.1093/hmg/7.7.1185
Gerth-Kahlert, C., Koller, S., Hanson, J., Baehr, L., Tiwari, A., Kivrak-Pfiffner, F., Bahr, A., & Berger, W. (2019). Genotype-Phenotype Analysis of a Novel Recessive and a Recurrent Dominant SNRNP200 Variant Causing Retinitis Pigmentosa. Investigative ophthalmology & visual science, 60(8), 2822–2835. https://doi.org/10.1167/iovs.18-25643
Glöckle, N., Kohl, S., Mohr, J., Scheurenbrand, T., Sprecher, A., Weisschuh, N., Bernd, A., Rudolph, G., Schubach, M., Poloschek, C., Zrenner, E., Biskup, S., Berger, W., Wissinger, B., & Neidhardt, J. (2014). Panel-based next generation sequencing as a reliable and efficient technique to detect mutations in unselected patients with retinal dystrophies. European journal of human genetics : EJHG, …
Green, J. S., O'Rielly, D. D., Pater, J. A., Houston, J., Rajabi, H., Galutira, D., Benteau, T., Sheaves, A., Abdelfatah, N., Bautista, D., Whelan, J., & Young, T. L. (2020). The genetic architecture of Stargardt macular dystrophy (STGD1): a longitudinal 40-year study in a genetic isolate. European journal of human genetics : EJHG, 28(7), 925–937. https://doi.org/10.1038/s41431-020-0581-4
Hidalgo-de-Quintana, J., Schwarz, N., Meschede, I. P., Stern-Schneider, G., Powner, M. B., Morrison, E. E., Futter, C. E., Wolfrum, U., Cheetham, M. E., & van der Spuy, J. (2015). The Leber congenital amaurosis protein AIPL1 and EB proteins co-localize at the photoreceptor cilium. PloS one, 10(3), e0121440. https://doi.org/10.1371/journal.pone.0121440
Iarossi, G., Marino, V., Maltese, P. E., Colombo, L., D'Esposito, F., Manara, E., Dhuli, K., Modarelli, A. M., Cennamo, G., Magli, A., Dell'Orco, D., & Bertelli, M. (2020). Expanding the Clinical and Genetic Spectrum of RAB28-Related Cone-Rod Dystrophy: Pathogenicity of Novel Variants in Italian Families. International journal of molecular sciences, 22(1), 381. https://doi.org/10.3390/ijms22010381
Jacobson, S. G., Cideciyan, A. V., Peshenko, I. V., Sumaroka, A., Olshevskaya, E. V., Cao, L., Schwartz, S. B., Roman, A. J., Olivares, M. B., Sadigh, S., Yau, K. W., Heon, E., Stone, E. M., & Dizhoor, A. M. (2013). Determining consequences of retinal membrane guanylyl cyclase (RetGC1) deficiency in human Leber congenital amaurosis en route to therapy: residual cone-photoreceptor vision correlate…
Jaijo, T., Aller, E., Beneyto, M., Najera, C., Graziano, C., Turchetti, D., Seri, M., Ayuso, C., Baiget, M., Moreno, F., Morera, C., Perez-Garrigues, H., & Millan, J. M. (2007). MYO7A mutation screening in Usher syndrome type I patients from diverse origins. Journal of medical genetics, 44(3), e71. https://doi.org/10.1136/jmg.2006.045377
Jespersgaard, C., Fang, M., Bertelsen, M., Dang, X., Jensen, H., Chen, Y., Bech, N., Dai, L., Rosenberg, T., Zhang, J., Møller, L. B., Tümer, Z., Brøndum-Nielsen, K., & Grønskov, K. (2019). Molecular genetic analysis using targeted NGS analysis of 677 individuals with retinal dystrophy. Scientific reports, 9(1), 1219. https://doi.org/10.1038/s41598-018-38007-2
Kanda, A., & Swaroop, A. (2009). A comprehensive analysis of sequence variants and putative disease-causing mutations in photoreceptor-specific nuclear receptor NR2E3. Molecular vision, 15, 2174–2184.
Khateb, S., Nassisi, M., Bujakowska, K. M., Méjécase, C., Condroyer, C., Antonio, A., Foussard, M., Démontant, V., Mohand-Saïd, S., Sahel, J. A., Zeitz, C., & Audo, I. (2019). Longitudinal Clinical Follow-up and Genetic Spectrum of Patients With Rod-Cone Dystrophy Associated With Mutations in PDE6A and PDE6B. JAMA ophthalmology, 137(6), 669–679. https://doi.org/10.1001/jamaophthalmol.2018.6367
Kousal, B., Záhlava, J., Vejvalková, Š., Hejtmánková, M., & Lišková, P. (2014). Molekulárně genetická příčina a klinický nález u dvou probandů se Stargardtovou chorobou [The molecular genetic and clinical findings in two probands with Stargardt disease]. Ceska a slovenska oftalmologie: casopis Ceske oftalmologicke spolecnosti a Slovenske oftalmologicke spolecnosti, 70(6), 228–233.
Kousi, M., Söylemez, O., Ozanturk, A., Mourtzi, N., Akle, S., Jungreis, I., Muller, J., Cassa, C. A., Brand, H., Mokry, J. A., Wolf, M. Y., Sadeghpour, A., McFadden, K., Lewis, R. A., Talkowski, M. E., Dollfus, H., Kellis, M., Davis, E. E., Sunyaev, S. R., & Katsanis, N. (2020). Evidence for secondary-variant genetic burden and non-random distribution across biological modules in a recessive cili…
Krämer, F., White, K., Pauleikhoff, D., Gehrig, A., Passmore, L., Rivera, A., Rudolph, G., Kellner, U., Andrassi, M., Lorenz, B., Rohrschneider, K., Blankenagel, A., Jurklies, B., Schilling, H., Schütt, F., Holz, F. G., & Weber, B. H. (2000). Mutations in the VMD2 gene are associated with juvenile-onset vitelliform macular dystrophy (Best disease) and adult vitelliform macular dystrophy but not a…
Krawitz, P. M., Schiska, D., Krüger, U., Appelt, S., Heinrich, V., Parkhomchuk, D., Timmermann, B., Millan, J. M., Robinson, P. N., Mundlos, S., Hecht, J., & Gross, M. (2014). Screening for single nucleotide variants, small indels and exon deletions with a next-generation sequencing based gene panel approach for Usher syndrome. Molecular genetics & genomic medicine, 2(5), 393–401. https://doi.org…
Littink, K. W., Koenekoop, R. K., van den Born, L. I., Collin, R. W., Moruz, L., Veltman, J. A., Roosing, S., Zonneveld, M. N., Omar, A., Darvish, M., Lopez, I., Kroes, H. Y., van Genderen, M. M., Hoyng, C. B., Rohrschneider, K., van Schooneveld, M. J., Cremers, F. P., & den Hollander, A. I. (2010). Homozygosity mapping in patients with cone-rod dystrophy: novel mutations and clinical characteriz…
Liu, J., Choy, K. W., Chan, L. W., Leung, T. Y., Tam, P. O., Chiang, S. W., Lam, D. S., Pang, C. P., & Lai, T. Y. (2010). Tyrosinase gene (TYR) mutations in Chinese patients with oculocutaneous albinism type 1. Clinical & experimental ophthalmology, 38(1), 37–42. https://doi.org/10.1111/j.1442-9071.2009.02220.x
Liu, X., Fujinami, K., Kuniyoshi, K., Kondo, M., Ueno, S., Hayashi, T., Mochizuki, K., Kameya, S., Yang, L., Fujinami-Yokokawa, Y., Arno, G., Pontikos, N., Sakuramoto, H., Kominami, T., Terasaki, H., Katagiri, S., Mizobuchi, K., Nakamura, N., Yoshitake, K., Miyake, Y., … Japan Eye Genetics Consortium (2020). Clinical and Genetic Characteristics of 15 Affected Patients From 12 Japanese Families wi…
Lopez-Rodriguez, R., Lantero, E., Blanco-Kelly, F., Avila-Fernandez, A., Martin Merida, I., Del Pozo-Valero, M., Perea-Romero, I., Zurita, O., Jiménez-Rolando, B., Swafiri, S. T., Riveiro-Alvarez, R., Trujillo-Tiebas, M. J., Carreño Salas, E., García-Sandoval, B., Corton, M., & Ayuso, C. (2021). RPE65-related retinal dystrophy: Mutational and phenotypic spectrum in 45 affected patients. Experimen…
Midgley, N., Roberts, L., Rebello, G., & Ramesar, R. (2020). The impact of the c.5603A>T hypomorphic variant on founder mutation screening of ABCA4 for Stargardt disease in South Africa. Molecular vision, 26, 613–622.
Miyagawa, M., Naito, T., Nishio, S. Y., Kamatani, N., & Usami, S. (2013). Targeted exon sequencing successfully discovers rare causative genes and clarifies the molecular epidemiology of Japanese deafness patients. PloS one, 8(8), e71381. https://doi.org/10.1371/journal.pone.0071381
Morimura, H., Fishman, G. A., Grover, S. A., Fulton, A. B., Berson, E. L., & Dryja, T. P. (1998). Mutations in the RPE65 gene in patients with autosomal recessive retinitis pigmentosa or leber congenital amaurosis. Proceedings of the National Academy of Sciences of the United States of America, 95(6), 3088–3093. https://doi.org/10.1073/pnas.95.6.3088
Pachydaki, S. I., Klaver, C. C., Barbazetto, I. A., Roy, M. S., Gouras, P., Allikmets, R., & Yannuzzi, L. A. (2009). Phenotypic features of patients with NR2E3 mutations. Archives of ophthalmology (Chicago, Ill. : 1960), 127(1), 71–75. https://doi.org/10.1001/archophthalmol.2008.534
Passerini, I., Sodi, A., Giambene, B., Mariottini, A., Menchini, U., & Torricelli, F. (2010). Novel mutations in of the ABCR gene in Italian patients with Stargardt disease. Eye (London, England), 24(1), 158–164. https://doi.org/10.1038/eye.2009.35
Putoux, A., Mougou-Zerelli, S., Thomas, S., Elkhartoufi, N., Audollent, S., Le Merrer, M., Lachmeijer, A., Sigaudy, S., Buenerd, A., Fernandez, C., Delezoide, A. L., Gubler, M. C., Salomon, R., Saad, A., Cordier, M. P., Vekemans, M., Bouvier, R., & Attie-Bitach, T. (2010). BBS10 mutations are common in 'Meckel'-type cystic kidneys. Journal of medical genetics, 47(12), 848–852. https://doi.org/10.…
Riveiro-Alvarez, R., Lopez-Martinez, M. A., Zernant, J., Aguirre-Lamban, J., Cantalapiedra, D., Avila-Fernandez, A., Gimenez, A., Lopez-Molina, M. I., Garcia-Sandoval, B., Blanco-Kelly, F., Corton, M., Tatu, S., Fernandez-San Jose, P., Trujillo-Tiebas, M. J., Ramos, C., Allikmets, R., & Ayuso, C. (2013). Outcome of ABCA4 disease-associated alleles in autosomal recessive retinal dystrophies: retro…
Riveiro-Alvarez, R., Vallespin, E., Wilke, R., Garcia-Sandoval, B., Cantalapiedra, D., Aguirre-Lamban, J., Avila-Fernandez, A., Gimenez, A., Trujillo-Tiebas, M. J., & Ayuso, C. (2008). Molecular analysis of ABCA4 and CRB1 genes in a Spanish family segregating both Stargardt disease and autosomal recessive retinitis pigmentosa. Molecular vision, 14, 262–267.
Rivera, A., White, K., Stöhr, H., Steiner, K., Hemmrich, N., Grimm, T., Jurklies, B., Lorenz, B., Scholl, H. P., Apfelstedt-Sylla, E., & Weber, B. H. (2000). A comprehensive survey of sequence variation in the ABCA4 (ABCR) gene in Stargardt disease and age-related macular degeneration. American journal of human genetics, 67(4), 800–813. https://doi.org/10.1086/303090
Rivolta, C., Sweklo, E. A., Berson, E. L., & Dryja, T. P. (2000). Missense mutation in the USH2A gene: association with recessive retinitis pigmentosa without hearing loss. American journal of human genetics, 66(6), 1975–1978. https://doi.org/10.1086/302926
Schultz, J. M., Bhatti, R., Madeo, A. C., Turriff, A., Muskett, J. A., Zalewski, C. K., King, K. A., Ahmed, Z. M., Riazuddin, S., Ahmad, N., Hussain, Z., Qasim, M., Kahn, S. N., Meltzer, M. R., Liu, X. Z., Munisamy, M., Ghosh, M., Rehm, H. L., Tsilou, E. T., Griffith, A. J., … Friedman, T. B. (2011). Allelic hierarchy of CDH23 mutations causing non-syndromic deafness DFNB12 or Usher syndrome USH1…
Schulz, H. L., Grassmann, F., Kellner, U., Spital, G., Rüther, K., Jägle, H., Hufendiek, K., Rating, P., Huchzermeyer, C., Baier, M. J., Weber, B. H., & Stöhr, H. (2017). Mutation Spectrum of the ABCA4 Gene in 335 Stargardt Disease Patients From a Multicenter German Cohort-Impact of Selected Deep Intronic Variants and Common SNPs. Investigative ophthalmology & visual science, 58(1), 394–403. http…
Sheremet, N. L., Grushke, I. G., Zhorzholadze, N. V., Ronzina, I. A., Mikaelyan, A. A., Kadyshev, V. V., Tanas, A. S., Anoshkin, K. I., & Strelnikov, V. V. (2019). Kliniko-geneticheskie korreliatsii u patsientov s nasledstvennymi zabolevaniiami setchatki pri mutatsii p.G1961E v gene AVSA4 [Phenotype-genotype correlations in patients with inherited retinal diseases with p.G1961E mutation in the AB…
Simonelli, F., Ziviello, C., Testa, F., Rossi, S., Fazzi, E., Bianchi, P. E., Fossarello, M., Signorini, S., Bertone, C., Galantuomo, S., Brancati, F., Valente, E. M., Ciccodicola, A., Rinaldi, E., Auricchio, A., & Banfi, S. (2007). Clinical and molecular genetics of Leber's congenital amaurosis: a multicenter study of Italian patients. Investigative ophthalmology & visual science, 48(9), 4284–42…
Simpson, D. A., Clark, G. R., Alexander, S., Silvestri, G., & Willoughby, C. E. (2011). Molecular diagnosis for heterogeneous genetic diseases with targeted high-throughput DNA sequencing applied to retinitis pigmentosa. Journal of medical genetics, 48(3), 145–151. https://doi.org/10.1136/jmg.2010.083568
Sloan-Heggen, C. M., Babanejad, M., Beheshtian, M., Simpson, A. C., Booth, K. T., Ardalani, F., Frees, K. L., Mohseni, M., Mozafari, R., Mehrjoo, Z., Jamali, L., Vaziri, S., Akhtarkhavari, T., Bazazzadegan, N., Nikzat, N., Arzhangi, S., Sabbagh, F., Otukesh, H., Seifati, S. M., Khodaei, H., … Najmabadi, H. (2015). Characterising the spectrum of autosomal recessive hereditary hearing loss in Iran.…
Song, J., Smaoui, N., Ayyagari, R., Stiles, D., Benhamed, S., MacDonald, I. M., Daiger, S. P., Tumminia, S. J., Hejtmancik, F., & Wang, X. (2011). High-throughput retina-array for screening 93 genes involved in inherited retinal dystrophy. Investigative ophthalmology & visual science, 52(12), 9053–9060. https://doi.org/10.1167/iovs.11-7978
Stingl, K., Mayer, A. K., Llavona, P., Mulahasanovic, L., Rudolph, G., Jacobson, S. G., Zrenner, E., Kohl, S., Wissinger, B., & Weisschuh, N. (2017). CDHR1 mutations in retinal dystrophies. Scientific reports, 7(1), 6992. https://doi.org/10.1038/s41598-017-07117-8
Tuson, M., Marfany, G., & Gonzàlez-Duarte, R. (2004). Mutation of CERKL, a novel human ceramide kinase gene, causes autosomal recessive retinitis pigmentosa (RP26). American journal of human genetics, 74(1), 128–138. https://doi.org/10.1086/381055
van Wijk, E., Pennings, R. J., te Brinke, H., Claassen, A., Yntema, H. G., Hoefsloot, L. H., Cremers, F. P., Cremers, C. W., & Kremer, H. (2004). Identification of 51 novel exons of the Usher syndrome type 2A (USH2A) gene that encode multiple conserved functional domains and that are mutated in patients with Usher syndrome type II. American journal of human genetics, 74(4), 738–744. https://doi.o…
Wafa, T. T., Faridi, R., King, K. A., Zalewski, C., Yousaf, R., Schultz, J. M., Morell, R. J., Muskett, J., Turriff, A., Tsilou, E., Griffith, A. J., Friedman, T. B., Zein, W. M., & Brewer, C. C. (2021). Vestibular phenotype-genotype correlation in a cohort of 90 patients with Usher syndrome. Clinical genetics, 99(2), 226–235. https://doi.org/10.1111/cge.13868
Wang, X., Zein, W. M., D'Souza, L., Roberson, C., Wetherby, K., He, H., Villarta, A., Turriff, A., Johnson, K. R., & Fann, Y. C. (2017). Applying next generation sequencing with microdroplet PCR to determine the disease-causing mutations in retinal dystrophies. BMC ophthalmology, 17(1), 157. https://doi.org/10.1186/s12886-017-0549-5
Webster, A. R., Héon, E., Lotery, A. J., Vandenburgh, K., Casavant, T. L., Oh, K. T., Beck, G., Fishman, G. A., Lam, B. L., Levin, A., Heckenlively, J. R., Jacobson, S. G., Weleber, R. G., Sheffield, V. C., & Stone, E. M. (2001). An analysis of allelic variation in the ABCA4 gene. Investigative ophthalmology & visual science, 42(6), 1179–1189.
Yzer, S., Leroy, B. P., De Baere, E., de Ravel, T. J., Zonneveld, M. N., Voesenek, K., Kellner, U., Ciriano, J. P., de Faber, J. T., Rohrschneider, K., Roepman, R., den Hollander, A. I., Cruysberg, J. R., Meire, F., Casteels, I., van Moll-Ramirez, N. G., Allikmets, R., van den Born, L. I., & Cremers, F. P. (2006). Microarray-based mutation detection and phenotypic characterization of patients wit…
